# Supplementary material for: Discovery of Bacterial Unspecific Peroxygenases
Source: Biochemistry. 2026 Jun 30;65(14):2283–99. doi: 10.1021/acs.biochem.6c00230 (PMC13394420; doi:10.1021/acs.biochem.6c00230)
Supplement: Supplementary file 3 [file bi6c00230_si_003.xlsx]

## Sheet: proteomicsHydrogenophagaspA37_f
HydrogenophagaspA37_110TSB_1 Intensity	HydrogenophagaspA37_110TSB_2 Intensity	HydrogenophagaspA37_110TSB_3 Intensity	HydrogenophagaspA37_110TSB_4 Intensity	Protein	Description
#!{Type}E	E	E	E	T	T
0	198218144	75509248	116102968	MGS5084870.1	MGS5084870.1 zinc-finger domain-containing protein [Hydrogenophaga sp. A37]
4245536768	3941204992	5613315072	4140276224	MGS5084871.1	MGS5084871.1 branched-chain amino acid transaminase [Hydrogenophaga sp. A37]
211651968	240818608	0	215284624	MGS5084872.1	MGS5084872.1 glycerate kinase [Hydrogenophaga sp. A37]
16335240	0	21647084	0	MGS5084873.1	MGS5084873.1 DNA repair protein RadA [Hydrogenophaga sp. A37]
55607340	32091694	0	66931204	MGS5084874.1	MGS5084874.1 hypothetical protein ACVC7V_00030 [Hydrogenophaga sp. A37]
33056696	144052912	46567824	0	MGS5084876.1	MGS5084876.1 NAD(P)H-dependent flavin oxidoreductase [Hydrogenophaga sp. A37]
0	0	0	46734928	MGS5084877.1	MGS5084877.1 homoprotocatechuate degradation operon regulator HpaR [Hydrogenophaga sp. A37]
0	0	0	14660513	MGS5084878.1	MGS5084878.1 fumarylacetoacetate hydrolase family protein [Hydrogenophaga sp. A37]
162800640	218725440	145913920	301425920	MGS5084879.1	MGS5084879.1 5-carboxymethyl-2-hydroxymuconate semialdehyde dehydrogenase [Hydrogenophaga sp. A37]
74891616	88571144	65169972	85815584	MGS5084882.1	MGS5084882.1 2-oxo-hept-4-ene-1,7-dioate hydratase [Hydrogenophaga sp. A37]
0	0	35572312	0	MGS5084883.1	MGS5084883.1 class II aldolase/adducin family protein [Hydrogenophaga sp. A37]
5.97317e+06	0	0	0	MGS5084884.1	MGS5084884.1 2-dehydropantoate 2-reductase [Hydrogenophaga sp. A37]
0	0	0	20296268	MGS5084885.1	MGS5084885.1 4-hydroxy-2-oxoheptanedioate aldolase [Hydrogenophaga sp. A37]
0	0	98461488	0	MGS5084886.1	MGS5084886.1 VOC family protein [Hydrogenophaga sp. A37]
11131084	0	0	0	MGS5084890.1	MGS5084890.1 MarC family protein [Hydrogenophaga sp. A37]
56546396	58072748	0	0	MGS5084892.1	MGS5084892.1 SDR family oxidoreductase [Hydrogenophaga sp. A37]
277194880	269517792	346816160	387583616	MGS5084893.1	MGS5084893.1 DsbA family protein [Hydrogenophaga sp. A37]
395655104	348285888	398005632	229439536	MGS5084894.1	MGS5084894.1 dienelactone hydrolase family protein [Hydrogenophaga sp. A37]
62581152	91349224	64617920	93348280	MGS5084896.1	MGS5084896.1 glutathione S-transferase family protein [Hydrogenophaga sp. A37]
0	39284604	0	0	MGS5084897.1	MGS5084897.1 magnesium transporter CorA family protein [Hydrogenophaga sp. A37]
1668739712	1051663232	1399327744	1640969984	MGS5084898.1	MGS5084898.1 porphobilinogen synthase [Hydrogenophaga sp. A37]
1553983232	1119902848	1849804800	1206040064	MGS5084899.1	MGS5084899.1 hypothetical protein ACVC7V_00160 [Hydrogenophaga sp. A37]
378342720	459154688	252952480	489681184	MGS5084902.1	MGS5084902.1 (2Fe-2S) ferredoxin domain-containing protein [Hydrogenophaga sp. A37]
383164544	381835072	167807584	842830592	MGS5084903.1	MGS5084903.1 alpha/beta hydrolase [Hydrogenophaga sp. A37]
2766327040	3161724928	2410996480	2416460288	MGS5084904.1	MGS5084904.1 D-alanyl-D-alanine carboxypeptidase family protein [Hydrogenophaga sp. A37]
7287808000	6588348416	7962422272	5381699072	MGS5084905.1	MGS5084905.1 30S ribosomal protein S12 [Hydrogenophaga sp. A37]
24668567552	18652088320	17409183744	19486713856	MGS5084906.1	MGS5084906.1 30S ribosomal protein S7 [Hydrogenophaga sp. A37]
70406209536	51407589376	96491094016	62289514496	MGS5084907.1	MGS5084907.1 elongation factor G [Hydrogenophaga sp. A37]
170644865024	195587309568	332875956224	169594880000	MGS5084908.1	MGS5084908.1 elongation factor Tu [Hydrogenophaga sp. A37]
21435375616	13976880128	10054669312	14725620736	MGS5084909.1	MGS5084909.1 30S ribosomal protein S10 [Hydrogenophaga sp. A37]
37329268736	33741514752	26307340288	38871216128	MGS5084910.1	MGS5084910.1 50S ribosomal protein L3 [Hydrogenophaga sp. A37]
34490068992	33516769280	25149513728	37155508224	MGS5084911.1	MGS5084911.1 50S ribosomal protein L4 [Hydrogenophaga sp. A37]
10082729984	13155013632	3370387456	16223654912	MGS5084912.1	MGS5084912.1 50S ribosomal protein L23 [Hydrogenophaga sp. A37]
22253715456	18522464256	21014304768	21343569920	MGS5084913.1	MGS5084913.1 50S ribosomal protein L2 [Hydrogenophaga sp. A37]
14322516992	12678882304	5363236352	16665967616	MGS5084914.1	MGS5084914.1 30S ribosomal protein S19 [Hydrogenophaga sp. A37]
16223906816	13880993792	12839003136	16399646720	MGS5084915.1	MGS5084915.1 50S ribosomal protein L22 [Hydrogenophaga sp. A37]
28297840640	20279146496	30799349760	24008497152	MGS5084916.1	MGS5084916.1 30S ribosomal protein S3 [Hydrogenophaga sp. A37]
8494299136	9934285824	9204606976	8186481664	MGS5084917.1	MGS5084917.1 50S ribosomal protein L16 [Hydrogenophaga sp. A37]
2184237312	6941433856	184472256	3809523968	MGS5084918.1	MGS5084918.1 50S ribosomal protein L29 [Hydrogenophaga sp. A37]
7647678976	10564252672	6708163584	7223795200	MGS5084919.1	MGS5084919.1 30S ribosomal protein S17 [Hydrogenophaga sp. A37]
13473545216	13737943040	15254290432	12490701824	MGS5084920.1	MGS5084920.1 redoxin family protein [Hydrogenophaga sp. A37]
0	10495821	0	0	MGS5084921.1	MGS5084921.1 GNAT family N-acetyltransferase [Hydrogenophaga sp. A37]
0	52822400	0	108472976	MGS5084923.1	MGS5084923.1 c-type cytochrome [Hydrogenophaga sp. A37]
569196544	1146660224	366511136	922163776	MGS5084924.1	MGS5084924.1 redoxin family protein [Hydrogenophaga sp. A37]
0	0	16679548	0	MGS5084925.1	MGS5084925.1 thioredoxin fold domain-containing protein [Hydrogenophaga sp. A37]
36511620	0	29392606	53999824	MGS5084926.1	MGS5084926.1 CaiB/BaiF CoA transferase family protein [Hydrogenophaga sp. A37]
211458864	251964736	21537092	226781904	MGS5084929.1	MGS5084929.1 PTS sugar transporter subunit IIA [Hydrogenophaga sp. A37]
92382208	56189436	98138560	74698480	MGS5084931.1	MGS5084931.1 phosphoenolpyruvate--protein phosphotransferase [Hydrogenophaga sp. A37]
1267633408	1002229888	1448543488	1323304320	MGS5084934.1	MGS5084934.1 lipoyl synthase [Hydrogenophaga sp. A37]
194744288	218642000	188283040	209654720	MGS5084939.1	MGS5084939.1 ATP synthase subunit I [Hydrogenophaga sp. A37]
1269836288	1798277504	1889304832	1356417280	MGS5084940.1	MGS5084940.1 F0F1 ATP synthase subunit A [Hydrogenophaga sp. A37]
141474560	900730240	0	189843232	MGS5084941.1	MGS5084941.1 F0F1 ATP synthase subunit C [Hydrogenophaga sp. A37]
963099008	3992948992	46868412	1199896320	MGS5084942.1	MGS5084942.1 F0F1 ATP synthase subunit B [Hydrogenophaga sp. A37]
6338620928	11576552448	741141120	16416876544	MGS5084943.1	MGS5084943.1 F0F1 ATP synthase subunit delta [Hydrogenophaga sp. A37]
120447672320	129399767040	107968077824	127262777344	MGS5084944.1	MGS5084944.1 F0F1 ATP synthase subunit alpha [Hydrogenophaga sp. A37]
11787865088	13781483520	13762383872	15956398080	MGS5084945.1	MGS5084945.1 F0F1 ATP synthase subunit gamma [Hydrogenophaga sp. A37]
110178074624	129189453824	124465717248	129737867264	MGS5084946.1	MGS5084946.1 F0F1 ATP synthase subunit beta [Hydrogenophaga sp. A37]
13852812288	9362000896	10078761984	12679768064	MGS5084947.1	MGS5084947.1 F0F1 ATP synthase subunit epsilon [Hydrogenophaga sp. A37]
98088960	93335632	66433640	92367872	MGS5084948.1	MGS5084948.1 Crp/Fnr family transcriptional regulator [Hydrogenophaga sp. A37]
112208600	467086144	13026146	607763008	MGS5084951.1	MGS5084951.1 LemA family protein [Hydrogenophaga sp. A37]
42775744	16000330	0	54739888	MGS5084953.1	MGS5084953.1 YheT family hydrolase [Hydrogenophaga sp. A37]
6966492672	8040716800	1950398336	12282434560	MGS5084955.1	MGS5084955.1 c-type cytochrome [Hydrogenophaga sp. A37]
611511872	1286341376	937879936	909204416	MGS5084957.1	MGS5084957.1 alpha-D-glucose phosphate-specific phosphoglucomutase [Hydrogenophaga sp. A37]
88278592	137693328	520953024	204390272	MGS5084958.1	MGS5084958.1 alpha-glucosidase family protein [Hydrogenophaga sp. A37]
285754400	106426224	630868864	382200544	MGS5084959.1	MGS5084959.1 GH1 family beta-glucosidase [Hydrogenophaga sp. A37]
4115439104	3726135808	9818946560	4207401472	MGS5084962.1	MGS5084962.1 ABC transporter substrate-binding protein [Hydrogenophaga sp. A37]
0	0	0	0	MGS5084963.1	MGS5084963.1 ABC transporter ATP-binding protein [Hydrogenophaga sp. A37]
658584448	752205760	752556288	745898368	MGS5084964.1	MGS5084964.1 LacI family DNA-binding transcriptional regulator [Hydrogenophaga sp. A37]
7156445696	7747579392	2539496192	6630897152	MGS5084965.1	MGS5084965.1 carbohydrate porin [Hydrogenophaga sp. A37]
63389968	37601860	36414236	20565070	MGS5084969.1	MGS5084969.1 hypothetical protein ACVC7V_00515 [Hydrogenophaga sp. A37]
83569904	132749872	78502936	70702576	MGS5084970.1	MGS5084970.1 dsDNA nuclease domain-containing protein [Hydrogenophaga sp. A37]
433953152	231161168	312253888	481632160	MGS5084971.1	MGS5084971.1 hypothetical protein ACVC7V_00525 [Hydrogenophaga sp. A37]
41859716	49923992	44413952	57310624	MGS5084977.1	MGS5084977.1 SMI1/KNR4 family protein [Hydrogenophaga sp. A37]
61615904	129003464	44893068	86406384	MGS5084981.1	MGS5084981.1 hypothetical protein ACVC7V_00575 [Hydrogenophaga sp. A37]
0	0	0	0	MGS5084988.1	MGS5084988.1 IS21 family transposase [Hydrogenophaga sp. A37]
1631688448	641016768	1554539264	1131672704	MGS5085005.1	MGS5085005.1 hypothetical protein ACVC7V_00695 [Hydrogenophaga sp. A37]
0	0	176731216	0	MGS5085006.1	MGS5085006.1 calcium-binding protein [Hydrogenophaga sp. A37]
24541256	0	0	0	MGS5085008.1	MGS5085008.1 type I secretion system permease/ATPase [Hydrogenophaga sp. A37]
58007128	0	0	50749416	MGS5085009.1	MGS5085009.1 HlyD family type I secretion periplasmic adaptor subunit [Hydrogenophaga sp. A37]
26428420	0	0	15383055	MGS5085010.1	MGS5085010.1 TolC family protein [Hydrogenophaga sp. A37]
118221144	24371736	99134832	179051632	MGS5085012.1	MGS5085012.1 PAS domain S-box protein [Hydrogenophaga sp. A37]
158100672	133220096	137551312	113730696	MGS5085014.1	MGS5085014.1 DODA-type extradiol aromatic ring-opening family dioxygenase [Hydrogenophaga sp. A37]
466618624	761350272	414509600	382234912	MGS5085020.1	MGS5085020.1 ornithine cyclodeaminase family protein [Hydrogenophaga sp. A37]
448125184	304151744	180090688	432635584	MGS5085021.1	MGS5085021.1 MipA/OmpV family protein [Hydrogenophaga sp. A37]
62876592	45041664	9978386	43508388	MGS5085025.1	MGS5085025.1 DNA methyltransferase [Hydrogenophaga sp. A37]
97741056	34601808	45526420	57631592	MGS5085026.1	MGS5085026.1 type IIL restriction-modification enzyme MmeI [Hydrogenophaga sp. A37]
131534208	124848240	97835688	160883728	MGS5085027.1	MGS5085027.1 ORF6N domain-containing protein [Hydrogenophaga sp. A37]
0	134837504	0	0	MGS5085033.1	MGS5085033.1 patatin-like phospholipase family protein [Hydrogenophaga sp. A37]
400790464	433748320	213113680	309822080	MGS5085034.1	MGS5085034.1 ATP-dependent DNA helicase DinG [Hydrogenophaga sp. A37]
118995216	99147216	72184952	128986288	MGS5085042.1	MGS5085042.1 bifunctional acetate--CoA ligase family protein/GNAT family N-acetyltransferase [Hydrogenophaga sp. A37]
78352008	18500386	32994992	28209058	MGS5085043.1	MGS5085043.1 DUF502 domain-containing protein [Hydrogenophaga sp. A37]
130192608	107817056	90223544	176207808	MGS5085045.1	MGS5085045.1 16S rRNA (cytidine(1402)-2'-O)-methyltransferase [Hydrogenophaga sp. A37]
289113472	798080896	152616272	751540992	MGS5085047.1	MGS5085047.1 SIS domain-containing protein [Hydrogenophaga sp. A37]
6925175808	9226289152	6059190272	5381824000	MGS5085048.1	MGS5085048.1 BON domain-containing protein [Hydrogenophaga sp. A37]
1293312384	1329142784	808509376	1343539712	MGS5085049.1	MGS5085049.1 NAD(P)-dependent oxidoreductase [Hydrogenophaga sp. A37]
1398766848	1327621760	1212150144	1338143744	MGS5085050.1	MGS5085050.1 PilT/PilU family type 4a pilus ATPase [Hydrogenophaga sp. A37]
4077266944	3492910592	4080551424	3378710784	MGS5085051.1	MGS5085051.1 type IV pilus twitching motility protein PilT [Hydrogenophaga sp. A37]
157913072	188101856	0	122240512	MGS5085052.1	MGS5085052.1 YggS family pyridoxal phosphate-dependent enzyme [Hydrogenophaga sp. A37]
19766190	0	16234413	0	MGS5085055.1	MGS5085055.1 L-glutamate gamma-semialdehyde dehydrogenase [Hydrogenophaga sp. A37]
318249312	1669627136	93215720	649316160	MGS5085057.1	MGS5085057.1 response regulator [Hydrogenophaga sp. A37]
254801984	407778784	266503808	337296160	MGS5085058.1	MGS5085058.1 PAS domain-containing sensor histidine kinase [Hydrogenophaga sp. A37]
6954862592	10117969920	5010491392	9822902272	MGS5085060.1	MGS5085060.1 Hsp20/alpha crystallin family protein [Hydrogenophaga sp. A37]
0	0	12557618	36022784	MGS5085061.1	MGS5085061.1 LysR substrate-binding domain-containing protein [Hydrogenophaga sp. A37]
499551328	372838528	707171648	522311232	MGS5085062.1	MGS5085062.1 formyltetrahydrofolate deformylase [Hydrogenophaga sp. A37]
690546944	355542688	773065408	766668416	MGS5085063.1	MGS5085063.1 aminotransferase class III-fold pyridoxal phosphate-dependent enzyme [Hydrogenophaga sp. A37]
1152212352	944127616	548407104	1087244160	MGS5085064.1	MGS5085064.1 SPFH domain-containing protein [Hydrogenophaga sp. A37]
38897184	0	0	0	MGS5085069.1	MGS5085069.1 DUF3108 domain-containing protein [Hydrogenophaga sp. A37]
171148160	222893664	166440528	231943872	MGS5085070.1	MGS5085070.1 IclR family transcriptional regulator [Hydrogenophaga sp. A37]
3953167616	4807981056	5042105344	4193378048	MGS5085071.1	MGS5085071.1 fumarylacetoacetate hydrolase family protein [Hydrogenophaga sp. A37]
41405416	26818778	0	33522418	MGS5085072.1	MGS5085072.1 VOC family protein [Hydrogenophaga sp. A37]
0	10598977	25084964	0	MGS5085075.1	MGS5085075.1 enoyl-CoA hydratase/isomerase family protein [Hydrogenophaga sp. A37]
64206968	0	0	156407024	MGS5085076.1	MGS5085076.1 PhaM family polyhydroxyalkanoate granule multifunctional regulatory protein [Hydrogenophaga sp. A37]
1206248704	3866529280	745542592	1211929728	MGS5085079.1	MGS5085079.1 ProQ/FINO family protein [Hydrogenophaga sp. A37]
90862976	86633512	58304096	93140688	MGS5085082.1	MGS5085082.1 MFS transporter [Hydrogenophaga sp. A37]
1140324224	679181312	1045518848	804972160	MGS5085084.1	MGS5085084.1 bifunctional alpha/beta hydrolase/class I SAM-dependent methyltransferase [Hydrogenophaga sp. A37]
173415648	0	0	0	MGS5085085.1	MGS5085085.1 phosphatase PAP2/dual specificity phosphatase family protein [Hydrogenophaga sp. A37]
179379136	211060144	81991104	183818944	MGS5085087.1	MGS5085087.1 lysophospholipid acyltransferase family protein [Hydrogenophaga sp. A37]
35791548	0	33019290	51324732	MGS5085089.1	MGS5085089.1 DUF2130 domain-containing protein [Hydrogenophaga sp. A37]
39953300	55360752	0	0	MGS5085091.1	MGS5085091.1 hypothetical protein ACVC7V_01125 [Hydrogenophaga sp. A37]
667155648	278876864	564057920	347888384	MGS5085099.1	MGS5085099.1 tRNA guanosine(34) transglycosylase Tgt [Hydrogenophaga sp. A37]
551720768	425572896	368557888	311651936	MGS5085109.1	MGS5085109.1 tRNA preQ1(34) S-adenosylmethionine ribosyltransferase-isomerase QueA [Hydrogenophaga sp. A37]
361923840	0	853102784	1000224896	MGS5085111.1	MGS5085111.1 hypothetical protein ACVC7V_01225 [Hydrogenophaga sp. A37]
62502944	64159780	8999320	0	MGS5085112.1	MGS5085112.1 hydrogen peroxide-inducible genes activator [Hydrogenophaga sp. A37]
966692608	1158610432	94634768	1834683136	MGS5085115.1	MGS5085115.1 pyrroline-5-carboxylate reductase [Hydrogenophaga sp. A37]
90194920	91574656	89156192	62999264	MGS5085116.1	MGS5085116.1 glycerol kinase GlpK [Hydrogenophaga sp. A37]
406985280	302304192	386110304	319256576	MGS5085118.1	MGS5085118.1 ABC transporter ATP-binding protein [Hydrogenophaga sp. A37]
740651840	749445952	968568704	617825088	MGS5085119.1	MGS5085119.1 ABC transporter ATP-binding protein [Hydrogenophaga sp. A37]
4078054656	4740537344	7306946048	4190716672	MGS5085123.1	MGS5085123.1 ABC transporter substrate-binding protein [Hydrogenophaga sp. A37]
63014964	45706940	97523136	160095440	MGS5085124.1	MGS5085124.1 FAD-dependent oxidoreductase [Hydrogenophaga sp. A37]
8542645760	7321710592	6923723264	8831026176	MGS5085125.1	MGS5085125.1 50S ribosomal protein L14 [Hydrogenophaga sp. A37]
8748398592	11995831296	5438593536	8731766784	MGS5085126.1	MGS5085126.1 50S ribosomal protein L24 [Hydrogenophaga sp. A37]
35966889984	33161908224	29612646400	42574983168	MGS5085127.1	MGS5085127.1 50S ribosomal protein L5 [Hydrogenophaga sp. A37]
11874229248	14362255360	6746908160	16011668480	MGS5085128.1	MGS5085128.1 30S ribosomal protein S14 [Hydrogenophaga sp. A37]
40576688128	41288523776	20594505728	50678374400	MGS5085129.1	MGS5085129.1 30S ribosomal protein S8 [Hydrogenophaga sp. A37]
31299330048	37710348288	12128355328	37563248640	MGS5085130.1	MGS5085130.1 50S ribosomal protein L6 [Hydrogenophaga sp. A37]
5345031680	6899307008	4278990592	5810015232	MGS5085131.1	MGS5085131.1 50S ribosomal protein L18 [Hydrogenophaga sp. A37]
24504227840	29329627136	12521063424	25909194752	MGS5085132.1	MGS5085132.1 30S ribosomal protein S5 [Hydrogenophaga sp. A37]
2425720064	4973304320	781675520	4151119872	MGS5085133.1	MGS5085133.1 50S ribosomal protein L30 [Hydrogenophaga sp. A37]
6479860736	5808540160	3686029824	6567921664	MGS5085134.1	MGS5085134.1 50S ribosomal protein L15 [Hydrogenophaga sp. A37]
719126336	518632896	551900736	674865856	MGS5085135.1	MGS5085135.1 preprotein translocase subunit SecY [Hydrogenophaga sp. A37]
0	143395280	222279104	326790528	MGS5085137.1	MGS5085137.1 50S ribosomal protein L36 [Hydrogenophaga sp. A37]
6108988928	5815640064	9094854656	8070472704	MGS5085138.1	MGS5085138.1 30S ribosomal protein S13 [Hydrogenophaga sp. A37]
14707283968	16191513600	7852396544	13152166912	MGS5085139.1	MGS5085139.1 30S ribosomal protein S11 [Hydrogenophaga sp. A37]
23925372928	17100300288	22874951680	20045010944	MGS5085140.1	MGS5085140.1 30S ribosomal protein S4 [Hydrogenophaga sp. A37]
32590325760	31695130624	27760203776	27031762944	MGS5085141.1	MGS5085141.1 DNA-directed RNA polymerase subunit alpha [Hydrogenophaga sp. A37]
14600028160	13498103808	7450836480	23620945920	MGS5085142.1	MGS5085142.1 50S ribosomal protein L17 [Hydrogenophaga sp. A37]
0	0	0	0	MGS5085143.1	MGS5085143.1 RidA family protein [Hydrogenophaga sp. A37]
654328896	768013120	1330299136	783543552	MGS5085144.1	MGS5085144.1 AMP-binding protein [Hydrogenophaga sp. A37]
2304524544	1208691200	1809604096	1696467968	MGS5085145.1	MGS5085145.1 acyl-CoA dehydrogenase family protein [Hydrogenophaga sp. A37]
3419783424	2892894720	2090926592	3562136320	MGS5085146.1	MGS5085146.1 enoyl-CoA hydratase family protein [Hydrogenophaga sp. A37]
317060704	480056672	118873936	313834400	MGS5085147.1	MGS5085147.1 MarR family winged helix-turn-helix transcriptional regulator [Hydrogenophaga sp. A37]
1832531456	1398013056	2263686400	1071780224	MGS5085148.1	MGS5085148.1 bifunctional salicylyl-CoA 5-hydroxylase/oxidoreductase [Hydrogenophaga sp. A37]
94854592	170602608	49974304	117814968	MGS5085149.1	MGS5085149.1 DUF1840 domain-containing protein [Hydrogenophaga sp. A37]
4812688896	4557721600	9944771584	5582582784	MGS5085150.1	MGS5085150.1 tripartite tricarboxylate transporter substrate-binding protein [Hydrogenophaga sp. A37]
219916800	232727184	398697184	284379200	MGS5085153.1	MGS5085153.1 ABC transporter substrate-binding protein [Hydrogenophaga sp. A37]
0	0	0	0	MGS5085160.1	MGS5085160.1 Crp/Fnr family transcriptional regulator [Hydrogenophaga sp. A37]
250233232	128522720	293818688	252472832	MGS5085162.1	MGS5085162.1 pseudouridine synthase [Hydrogenophaga sp. A37]
0	18415730	0	0	MGS5085163.1	MGS5085163.1 hypothetical protein ACVC7V_01490 [Hydrogenophaga sp. A37]
12377682944	12920561664	16975997952	12640492544	MGS5085168.1	MGS5085168.1 molecular chaperone HtpG [Hydrogenophaga sp. A37]
531624320	546504768	714785728	745093056	MGS5085169.1	MGS5085169.1 class I SAM-dependent methyltransferase [Hydrogenophaga sp. A37]
64706572	65514336	43195616	65272956	MGS5085170.1	MGS5085170.1 sensor histidine kinase [Hydrogenophaga sp. A37]
42539316	84684560	0	0	MGS5085171.1	MGS5085171.1 hybrid sensor histidine kinase/response regulator [Hydrogenophaga sp. A37]
1801437440	1078494464	1254719104	1182850944	MGS5085172.1	MGS5085172.1 response regulator [Hydrogenophaga sp. A37]
3001169664	5199734272	2795114240	4578162176	MGS5085175.1	MGS5085175.1 organic hydroperoxide resistance protein [Hydrogenophaga sp. A37]
81192824	102389952	88753664	83697096	MGS5085179.1	MGS5085179.1 class I SAM-dependent methyltransferase [Hydrogenophaga sp. A37]
0	105694728	0	124610272	MGS5085180.1	MGS5085180.1 hypothetical protein ACVC7V_01575 [Hydrogenophaga sp. A37]
126314696	147134160	202657440	229960768	MGS5085183.1	MGS5085183.1 YbdK family carboxylate-amine ligase [Hydrogenophaga sp. A37]
131030112	78131608	59122976	94648784	MGS5085186.1	MGS5085186.1 ATP-binding cassette domain-containing protein [Hydrogenophaga sp. A37]
416062272	105946320	113108552	434140416	MGS5085187.1	MGS5085187.1 archaetidylserine decarboxylase [Hydrogenophaga sp. A37]
605463168	829060224	3995718144	3674171904	MGS5085188.1	MGS5085188.1 formate-dependent phosphoribosylglycinamide formyltransferase [Hydrogenophaga sp. A37]
169197696	391584000	422684416	396419072	MGS5085190.1	MGS5085190.1 ABC transporter ATP-binding protein [Hydrogenophaga sp. A37]
1401577856	2463587072	1023615168	1444515200	MGS5085191.1	MGS5085191.1 efflux RND transporter periplasmic adaptor subunit [Hydrogenophaga sp. A37]
522106208	1141332352	0	647234240	MGS5085192.1	MGS5085192.1 efflux transporter outer membrane subunit [Hydrogenophaga sp. A37]
4458835968	4146385664	5227447296	4017065216	MGS5085193.1	MGS5085193.1 bifunctional 3,4-dihydroxy-2-butanone-4-phosphate synthase/GTP cyclohydrolase II [Hydrogenophaga sp. A37]
543454208	272769632	539834432	632409152	MGS5085194.1	MGS5085194.1 AMP nucleosidase [Hydrogenophaga sp. A37]
231825920	715406464	353671328	389729504	MGS5085197.1	MGS5085197.1 glutathione-disulfide reductase [Hydrogenophaga sp. A37]
5681406464	3794579712	4946469888	4449955840	MGS5085202.1	MGS5085202.1 3-hydroxybutyryl-CoA dehydrogenase [Hydrogenophaga sp. A37]
36890408	25602660	0	0	MGS5085203.1	MGS5085203.1 GMC family oxidoreductase [Hydrogenophaga sp. A37]
2020651904	2227785984	905136960	1871696768	MGS5085204.1	MGS5085204.1 antibiotic biosynthesis monooxygenase family protein [Hydrogenophaga sp. A37]
355607392	431956256	415396640	419750912	MGS5085206.1	MGS5085206.1 arginase [Hydrogenophaga sp. A37]
0	0	0	0	MGS5085207.1	MGS5085207.1 DUF6352 family protein [Hydrogenophaga sp. A37]
8086896128	6692382208	6923500544	8508028416	MGS5085208.1	MGS5085208.1 fused isobutyryl-CoA mutase/GTPase IcmF [Hydrogenophaga sp. A37]
2679169280	2853380608	3402631424	3078003200	MGS5085209.1	MGS5085209.1 PPK2 family polyphosphate kinase [Hydrogenophaga sp. A37]
128914512	133893824	295085984	227675360	MGS5085210.1	MGS5085210.1 rhodanese-like domain-containing protein [Hydrogenophaga sp. A37]
153407344	15725933	282587968	348852928	MGS5085212.1	MGS5085212.1 response regulator [Hydrogenophaga sp. A37]
30827542	0	87810560	51062932	MGS5085213.1	MGS5085213.1 sensor histidine kinase [Hydrogenophaga sp. A37]
50031536	76109088	46085248	70605424	MGS5085214.1	MGS5085214.1 LuxR C-terminal-related transcriptional regulator [Hydrogenophaga sp. A37]
63214736	48344068	23107682	0	MGS5085215.1	MGS5085215.1 type III pantothenate kinase [Hydrogenophaga sp. A37]
51340604	62319540	18453500	13169536	MGS5085216.1	MGS5085216.1 wax ester/triacylglycerol synthase family O-acyltransferase [Hydrogenophaga sp. A37]
28316524	0	66432216	73469872	MGS5085220.1	MGS5085220.1 molybdopterin-containing oxidoreductase family protein [Hydrogenophaga sp. A37]
471834848	412164864	497427232	433535872	MGS5085221.1	MGS5085221.1 ABC transporter substrate-binding protein [Hydrogenophaga sp. A37]
113131368	33257192	48840752	15579372	MGS5085222.1	MGS5085222.1 M20 aminoacylase family protein [Hydrogenophaga sp. A37]
0	0	81731552	0	MGS5085223.1	MGS5085223.1 M14 family metallopeptidase [Hydrogenophaga sp. A37]
0	63392864	0	68998848	MGS5085227.1	MGS5085227.1 phasin family protein [Hydrogenophaga sp. A37]
723761920	768772544	688659712	1100463872	MGS5085228.1	MGS5085228.1 SDR family oxidoreductase [Hydrogenophaga sp. A37]
3129985536	3184891648	943989632	3268909568	MGS5085229.1	MGS5085229.1 acetylglutamate kinase [Hydrogenophaga sp. A37]
94096688	62198376	38134436	78610264	MGS5085230.1	MGS5085230.1 response regulator transcription factor [Hydrogenophaga sp. A37]
139807776	271146560	0	319769792	MGS5085232.1	MGS5085232.1 nucleoid occlusion factor SlmA [Hydrogenophaga sp. A37]
720675968	511091296	710485888	844676480	MGS5085234.1	MGS5085234.1 acyl-CoA dehydrogenase C-terminal domain-containing protein [Hydrogenophaga sp. A37]
649325696	545052160	473361792	598655104	MGS5085236.1	MGS5085236.1 3-hydroxyacyl-CoA dehydrogenase NAD-binding domain-containing protein [Hydrogenophaga sp. A37]
0	0	0	0	MGS5085237.1	MGS5085237.1 endonuclease domain-containing protein [Hydrogenophaga sp. A37]
289951648	307566048	234545824	294758880	MGS5085238.1	MGS5085238.1 acetyl-CoA C-acyltransferase [Hydrogenophaga sp. A37]
1510100864	1679193088	2395972608	1651540736	MGS5085240.1	MGS5085240.1 enoyl-CoA hydratase [Hydrogenophaga sp. A37]
0	64940624	0	0	MGS5085241.1	MGS5085241.1 cupin domain-containing protein [Hydrogenophaga sp. A37]
484690944	210005088	115436240	539683776	MGS5085246.1	MGS5085246.1 RNA polymerase sigma factor [Hydrogenophaga sp. A37]
49340508	0	52938884	0	MGS5085260.1	MGS5085260.1 D-amino acid dehydrogenase [Hydrogenophaga sp. A37]
51607276	0	6725110	13638018	MGS5085261.1	MGS5085261.1 sigma 54-interacting transcriptional regulator [Hydrogenophaga sp. A37]
108445752	364941216	61417472	1132362240	MGS5085262.1	MGS5085262.1 Tim44 domain-containing protein [Hydrogenophaga sp. A37]
270331008	2083373312	23902470	782391104	MGS5085271.1	MGS5085271.1 DUF4148 domain-containing protein [Hydrogenophaga sp. A37]
390927296	648063040	684243712	297654592	MGS5085272.1	MGS5085272.1 heavy metal response regulator transcription factor [Hydrogenophaga sp. A37]
1012966016	709642496	969219776	941860736	MGS5085273.1	MGS5085273.1 heavy metal sensor histidine kinase [Hydrogenophaga sp. A37]
0	0	68843808	123928448	MGS5085274.1	MGS5085274.1 thioesterase family protein [Hydrogenophaga sp. A37]
18497434	10205553	0	19734972	MGS5085282.1	MGS5085282.1 DUF6929 family protein [Hydrogenophaga sp. A37]
84580672	0	40276124	47615076	MGS5085292.1	MGS5085292.1 ABC transporter substrate-binding protein [Hydrogenophaga sp. A37]
35212900	20624110	8904906	82872464	MGS5085298.1	MGS5085298.1 acyclic terpene utilization AtuA family protein [Hydrogenophaga sp. A37]
270225632	112818856	342740224	225952144	MGS5085302.1	MGS5085302.1 acyl-CoA thioesterase [Hydrogenophaga sp. A37]
57815328	35163336	0	77719512	MGS5085303.1	MGS5085303.1 ABCB family ABC transporter ATP-binding protein/permease [Hydrogenophaga sp. A37]
73388792	123321920	0	0	MGS5085304.1	MGS5085304.1 acetyl-CoA hydrolase/transferase family protein [Hydrogenophaga sp. A37]
272155808	350116928	468176896	29385442	MGS5085305.1	MGS5085305.1 LysR substrate-binding domain-containing protein [Hydrogenophaga sp. A37]
1570718208	1034741120	1401507328	1177278592	MGS5085306.1	MGS5085306.1 dihydroorotase [Hydrogenophaga sp. A37]
18073320	0	0	0	MGS5085308.1	MGS5085308.1 glutamine synthetase family protein [Hydrogenophaga sp. A37]
171518288	370645632	0	1008899392	MGS5085309.1	MGS5085309.1 protease HtpX [Hydrogenophaga sp. A37]
6912697344	10716343296	5513886208	8424617472	MGS5085310.1	MGS5085310.1 glycine zipper 2TM domain-containing protein [Hydrogenophaga sp. A37]
0	88313976	119029152	86902304	MGS5085311.1	MGS5085311.1 NAD(P)/FAD-dependent oxidoreductase [Hydrogenophaga sp. A37]
0	0	27905302	23077414	MGS5085316.1	MGS5085316.1 MBL fold metallo-hydrolase [Hydrogenophaga sp. A37]
3742576896	11073121	6292450816	2220854016	MGS5085321.1	MGS5085321.1 ABC transporter substrate-binding protein [Hydrogenophaga sp. A37]
83970680	0	40866500	36887424	MGS5085322.1	MGS5085322.1 ABC transporter ATP-binding protein [Hydrogenophaga sp. A37]
355849216	176756624	527923520	371712032	MGS5085323.1	MGS5085323.1 diaminopimelate epimerase [Hydrogenophaga sp. A37]
126481488	448467136	71939504	201176400	MGS5085324.1	MGS5085324.1 DUF484 family protein [Hydrogenophaga sp. A37]
46011232	0	0	32352444	MGS5085327.1	MGS5085327.1 class I SAM-dependent rRNA methyltransferase [Hydrogenophaga sp. A37]
3360203520	1674533760	3605461760	3129213440	MGS5085328.1	MGS5085328.1 CobW family GTP-binding protein [Hydrogenophaga sp. A37]
2272175360	3164610304	2344329472	2437142784	MGS5085329.1	MGS5085329.1 RNA polymerase-binding protein DksA [Hydrogenophaga sp. A37]
739423040	666594368	553662400	739760320	MGS5085330.1	MGS5085330.1 STAS domain-containing protein [Hydrogenophaga sp. A37]
320395456	238133024	230780224	155586416	MGS5085331.1	MGS5085331.1 ATP-dependent protease subunit HslV [Hydrogenophaga sp. A37]
1320488448	1252912768	1178856320	837957440	MGS5085332.1	MGS5085332.1 ATP-dependent protease ATPase subunit HslU [Hydrogenophaga sp. A37]
83652104	106827600	49924160	0	MGS5085334.1	MGS5085334.1 division/cell wall cluster transcriptional repressor MraZ [Hydrogenophaga sp. A37]
73257408	171491344	134178040	75764624	MGS5085335.1	MGS5085335.1 16S rRNA (cytosine(1402)-N(4))-methyltransferase RsmH [Hydrogenophaga sp. A37]
77478672	64894400	33135582	55286012	MGS5085337.1	MGS5085337.1 peptidoglycan D,D-transpeptidase FtsI family protein [Hydrogenophaga sp. A37]
1573357312	1137499008	1591207680	1677086080	MGS5085338.1	MGS5085338.1 UDP-N-acetylmuramoyl-L-alanyl-D-glutamate--2,6-diaminopimelate ligase [Hydrogenophaga sp. A37]
1059393344	998251072	1495153664	1126240384	MGS5085339.1	MGS5085339.1 UDP-N-acetylmuramoyl-tripeptide--D-alanyl-D-alanine ligase [Hydrogenophaga sp. A37]
472664448	694821056	777606912	763527552	MGS5085341.1	MGS5085341.1 UDP-N-acetylmuramoyl-L-alanine--D-glutamate ligase [Hydrogenophaga sp. A37]
112030424	0	109451072	122787480	MGS5085342.1	MGS5085342.1 putative lipid II flippase FtsW [Hydrogenophaga sp. A37]
468056640	394836096	231489776	522690080	MGS5085343.1	MGS5085343.1 undecaprenyldiphospho-muramoylpentapeptide beta-N-acetylglucosaminyltransferase [Hydrogenophaga sp. A37]
1460601344	1961108864	2241474304	1415809664	MGS5085344.1	MGS5085344.1 UDP-N-acetylmuramate--L-alanine ligase [Hydrogenophaga sp. A37]
648772544	716730304	1917765632	1849823616	MGS5085345.1	MGS5085345.1 D-alanine--D-alanine ligase [Hydrogenophaga sp. A37]
2236553472	1816955520	2023261184	1810393728	MGS5085347.1	MGS5085347.1 cell division protein FtsA [Hydrogenophaga sp. A37]
3894040576	6432062464	5425780736	5375815680	MGS5085348.1	MGS5085348.1 cell division protein FtsZ [Hydrogenophaga sp. A37]
240549184	186245936	456908032	431932160	MGS5085349.1	MGS5085349.1 UDP-3-O-acyl-N-acetylglucosamine deacetylase [Hydrogenophaga sp. A37]
0	0	4.35981e+06	0	MGS5085351.1	MGS5085351.1 crossover junction endodeoxyribonuclease RuvC [Hydrogenophaga sp. A37]
0	52272424	0	0	MGS5085353.1	MGS5085353.1 lysophospholipid acyltransferase family protein [Hydrogenophaga sp. A37]
120140304	58295388	84768608	90458192	MGS5085355.1	MGS5085355.1 energy transducer TonB [Hydrogenophaga sp. A37]
1622867584	855233344	979069760	2299658752	MGS5085356.1	MGS5085356.1 ribonuclease catalytic domain-containing protein [Hydrogenophaga sp. A37]
0	19996870	4267473	0	MGS5085359.1	MGS5085359.1 NAD(P)-dependent oxidoreductase [Hydrogenophaga sp. A37]
7514075648	9113470976	5337005568	8140468736	MGS5085360.1	MGS5085360.1 metalloprotease TldD [Hydrogenophaga sp. A37]
2708032256	2321523712	2488829696	2560930048	MGS5085363.1	MGS5085363.1 3-deoxy-7-phosphoheptulonate synthase [Hydrogenophaga sp. A37]
21234628	17949994	0	0	MGS5085364.1	MGS5085364.1 hypothetical protein ACVC7V_02505 [Hydrogenophaga sp. A37]
1188805120	1474394624	887234752	1003188672	MGS5085366.1	MGS5085366.1 UDP-N-acetylmuramate:L-alanyl-gamma-D-glutamyl-meso-diaminopimelate ligase [Hydrogenophaga sp. A37]
281806848	319141792	132719576	246367376	MGS5085368.1	MGS5085368.1 TlpA disulfide reductase family protein [Hydrogenophaga sp. A37]
291927296	1620394496	112828184	316264960	MGS5085369.1	MGS5085369.1 acetyl-CoA carboxylase biotin carboxyl carrier protein [Hydrogenophaga sp. A37]
4862715392	3778834432	4172101376	4831230976	MGS5085370.1	MGS5085370.1 acetyl-CoA carboxylase biotin carboxylase subunit [Hydrogenophaga sp. A37]
820482432	973231552	1734424320	1054072384	MGS5085371.1	MGS5085371.1 50S ribosomal protein L11 methyltransferase [Hydrogenophaga sp. A37]
24366232	0	0	41629360	MGS5085372.1	MGS5085372.1 DUF3426 domain-containing protein [Hydrogenophaga sp. A37]
1928951552	2663955968	2664482560	2657890560	MGS5085373.1	MGS5085373.1 carbohydrate kinase family protein [Hydrogenophaga sp. A37]
11273761792	32049315840	1550947584	25720889344	MGS5085374.1	MGS5085374.1 histone [Hydrogenophaga sp. A37]
1101064448	622004224	1837370624	1167636224	MGS5085375.1	MGS5085375.1 ribonucleotide-diphosphate reductase subunit beta [Hydrogenophaga sp. A37]
16152613888	12839267328	20768413696	15493916672	MGS5085376.1	MGS5085376.1 ribonucleoside-diphosphate reductase subunit alpha [Hydrogenophaga sp. A37]
381250688	473203648	269747200	372061088	MGS5085378.1	MGS5085378.1 sigma-54-dependent transcriptional regulator [Hydrogenophaga sp. A37]
101734360	0	28533330	142892160	MGS5085379.1	MGS5085379.1 sensor histidine kinase [Hydrogenophaga sp. A37]
2159524096	1867165952	1408946048	2389367808	MGS5085382.1	MGS5085382.1 signal recognition particle protein [Hydrogenophaga sp. A37]
24291998	0	21383558	12329290	MGS5085387.1	MGS5085387.1 sensor histidine kinase [Hydrogenophaga sp. A37]
243393696	194866752	394444160	228822400	MGS5085388.1	MGS5085388.1 tRNA (N6-isopentenyl adenosine(37)-C2)-methylthiotransferase MiaB [Hydrogenophaga sp. A37]
71498272	72273712	107434448	114910472	MGS5085390.1	MGS5085390.1 YaeQ family protein [Hydrogenophaga sp. A37]
4902460416	4781959680	6122226688	4654630400	MGS5085391.1	MGS5085391.1 enoyl-CoA hydratase [Hydrogenophaga sp. A37]
143674240	176500208	222576960	191262304	MGS5085392.1	MGS5085392.1 enoyl-CoA hydratase-related protein [Hydrogenophaga sp. A37]
244869184	166699296	212972304	259511744	MGS5085394.1	MGS5085394.1 phenylacetate--CoA ligase PaaK [Hydrogenophaga sp. A37]
333089088	343455776	163170256	234216592	MGS5085395.1	MGS5085395.1 ELWxxDGT repeat protein [Hydrogenophaga sp. A37]
342003680	302520320	225900944	215500368	MGS5085397.1	MGS5085397.1 M61 family metallopeptidase [Hydrogenophaga sp. A37]
1834534784	1725140992	1743510144	2351735552	MGS5085399.1	MGS5085399.1 DsbC family protein [Hydrogenophaga sp. A37]
211619456	63024208	88779328	227966496	MGS5085400.1	MGS5085400.1 FAD-dependent monooxygenase [Hydrogenophaga sp. A37]
154219648	74383376	11296329	80772960	MGS5085401.1	MGS5085401.1 MOSC domain-containing protein [Hydrogenophaga sp. A37]
4775888896	4281172992	4848358400	5042970624	MGS5085403.1	MGS5085403.1 redox-regulated ATPase YchF [Hydrogenophaga sp. A37]
281004320	106540640	146089248	327368064	MGS5085404.1	MGS5085404.1 RNA pseudouridine synthase [Hydrogenophaga sp. A37]
108302872	0	0	0	MGS5085407.1	MGS5085407.1 tRNA dihydrouridine synthase DusB [Hydrogenophaga sp. A37]
8212228096	8204071424	8953350144	7229316608	MGS5085409.1	MGS5085409.1 bifunctional phosphoribosylaminoimidazolecarboxamide formyltransferase/IMP cyclohydrolase [Hydrogenophaga sp. A37]
6107439616	7155937280	6293898752	5658905600	MGS5085410.1	MGS5085410.1 glutamate-1-semialdehyde 2,1-aminomutase [Hydrogenophaga sp. A37]
447811680	1244422144	146228240	761326784	MGS5085411.1	MGS5085411.1 bifunctional hydroxymethylpyrimidine kinase/phosphomethylpyrimidine kinase [Hydrogenophaga sp. A37]
2963191040	2521073664	2150540544	3168699648	MGS5085413.1	MGS5085413.1 response regulator [Hydrogenophaga sp. A37]
1747375872	3048818176	3358911488	2156215040	MGS5085414.1	MGS5085414.1 response regulator [Hydrogenophaga sp. A37]
473731040	639700224	681742784	598802176	MGS5085415.1	MGS5085415.1 chemotaxis protein CheW [Hydrogenophaga sp. A37]
17453697024	31423778816	5964945408	36159782912	MGS5085416.1	MGS5085416.1 methyl-accepting chemotaxis protein [Hydrogenophaga sp. A37]
16959369216	13466138624	14829192192	13826463744	MGS5085417.1	MGS5085417.1 Hpt domain-containing protein [Hydrogenophaga sp. A37]
546043008	451768160	664839744	571689856	MGS5085419.1	MGS5085419.1 YqgE/AlgH family protein [Hydrogenophaga sp. A37]
0	0	42749648	0	MGS5085420.1	MGS5085420.1 Holliday junction resolvase RuvX [Hydrogenophaga sp. A37]
101248304	448983904	103866736	227199808	MGS5085421.1	MGS5085421.1 bifunctional pyr operon transcriptional regulator/uracil phosphoribosyltransferase PyrR [Hydrogenophaga sp. A37]
415927552	665730368	1501007104	781153216	MGS5085422.1	MGS5085422.1 aspartate carbamoyltransferase catalytic subunit [Hydrogenophaga sp. A37]
694640512	235567760	677876288	576237568	MGS5085423.1	MGS5085423.1 histidinol-phosphate transaminase [Hydrogenophaga sp. A37]
236366016	157824192	432637344	207508768	MGS5085424.1	MGS5085424.1 dihydroorotase [Hydrogenophaga sp. A37]
147893968	163893088	121941320	90967200	MGS5085426.1	MGS5085426.1 glutathione S-transferase family protein [Hydrogenophaga sp. A37]
1195313664	5068787712	8721410048	2698144512	MGS5085428.1	MGS5085428.1 copper chaperone PCu(A)C [Hydrogenophaga sp. A37]
403374464	415476896	603849920	343657216	MGS5085431.1	MGS5085431.1 ABC transporter ATP-binding protein [Hydrogenophaga sp. A37]
0	0	0	0	MGS5085432.1	MGS5085432.1 ABC transporter permease [Hydrogenophaga sp. A37]
39664536	6.64801e+06	0	24721014	MGS5085435.1	MGS5085435.1 translocation/assembly module TamB domain-containing protein [Hydrogenophaga sp. A37]
62813372	0	0	0	MGS5085437.1	MGS5085437.1 vWA domain-containing protein [Hydrogenophaga sp. A37]
1790313344	1535871232	1454843776	2583369216	MGS5085438.1	MGS5085438.1 AAA family ATPase [Hydrogenophaga sp. A37]
4693979136	7632797184	1115495552	7952632832	MGS5085439.1	MGS5085439.1 c-type cytochrome [Hydrogenophaga sp. A37]
1450166144	1743340416	1758532352	1889171456	MGS5085441.1	MGS5085441.1 3-oxoadipyl-CoA thiolase [Hydrogenophaga sp. A37]
683811392	377620992	738532160	449050080	MGS5085443.1	MGS5085443.1 nucleotide-binding protein [Hydrogenophaga sp. A37]
135263360	125479640	73255584	74462736	MGS5085444.1	MGS5085444.1 MaoC family dehydratase [Hydrogenophaga sp. A37]
132612584	169986096	0	101338576	MGS5085445.1	MGS5085445.1 hypothetical protein ACVC7V_02925 [Hydrogenophaga sp. A37]
0	0	8059492	0	MGS5085446.1	MGS5085446.1 tRNA (uridine(34)/cytosine(34)/5-carboxymethylaminomethyluridine(34)-2'-O)-methyltransferase TrmL [Hydrogenophaga sp. A37]
11854151	0	0	0	MGS5085447.1	MGS5085447.1 ComF family protein [Hydrogenophaga sp. A37]
8749669376	6669808128	7686890496	6891269120	MGS5085449.1	MGS5085449.1 cytochrome c oxidase subunit II [Hydrogenophaga sp. A37]
421764768	445393920	1173112448	0	MGS5085450.1	MGS5085450.1 cytochrome c oxidase subunit I [Hydrogenophaga sp. A37]
0	0	0	0	MGS5085453.1	MGS5085453.1 DUF2970 domain-containing protein [Hydrogenophaga sp. A37]
60683032	52307260	29210304	57884712	MGS5085456.1	MGS5085456.1 SURF1 family protein [Hydrogenophaga sp. A37]
75923760	60963900	58494336	0	MGS5085457.1	MGS5085457.1 SCO family protein [Hydrogenophaga sp. A37]
145380528	226419856	58432408	120276240	MGS5085460.1	MGS5085460.1 SCO family protein [Hydrogenophaga sp. A37]
1134337664	939895424	733674432	940396736	MGS5085461.1	MGS5085461.1 DUF4410 domain-containing protein [Hydrogenophaga sp. A37]
718259328	1134945536	693411904	1063785792	MGS5085462.1	MGS5085462.1 Bug family tripartite tricarboxylate transporter substrate binding protein [Hydrogenophaga sp. A37]
2834331392	2625194240	4151045120	2797872640	MGS5085463.1	MGS5085463.1 CDP-6-deoxy-delta-3,4-glucoseen reductase [Hydrogenophaga sp. A37]
37648716	16520772	0	0	MGS5085472.1	MGS5085472.1 type I restriction endonuclease subunit R [Hydrogenophaga sp. A37]
25425432	0	15378456	10297203	MGS5085474.1	MGS5085474.1 restriction endonuclease subunit S [Hydrogenophaga sp. A37]
340735296	179217008	157266288	236572432	MGS5085475.1	MGS5085475.1 N-6 DNA methylase [Hydrogenophaga sp. A37]
1778655232	1471023232	1753036800	1509204608	MGS5085476.1	MGS5085476.1 cysteine synthase CysM [Hydrogenophaga sp. A37]
632603712	909302528	1139248896	1830809856	MGS5085478.1	MGS5085478.1 sulfurtransferase TusA family protein [Hydrogenophaga sp. A37]
305952704	144038256	342317888	277382624	MGS5085479.1	MGS5085479.1 NAD(P)-dependent oxidoreductase [Hydrogenophaga sp. A37]
3052385536	2424427008	2577679360	2465413120	MGS5085480.1	MGS5085480.1 valine--tRNA ligase [Hydrogenophaga sp. A37]
1217557248	695644416	1298294656	410832192	MGS5085484.1	MGS5085484.1 VOC family protein [Hydrogenophaga sp. A37]
0	76727096	0	0	MGS5085485.1	MGS5085485.1 rubrerythrin family protein [Hydrogenophaga sp. A37]
315568416	196689904	281506976	174002640	MGS5085489.1	MGS5085489.1 peroxide stress protein YaaA [Hydrogenophaga sp. A37]
166094720	239766752	222080032	163499760	MGS5085490.1	MGS5085490.1 2OG-Fe(II) oxygenase [Hydrogenophaga sp. A37]
0	74349104	123372288	280327712	MGS5085491.1	MGS5085491.1 NADPH-dependent 7-cyano-7-deazaguanine reductase QueF [Hydrogenophaga sp. A37]
54215960	47075900	89227104	0	MGS5085500.1	MGS5085500.1 cupredoxin domain-containing protein [Hydrogenophaga sp. A37]
0	0	0	27779390	MGS5085505.1	MGS5085505.1 DUF3455 domain-containing protein [Hydrogenophaga sp. A37]
719072128	713384256	786748928	643083968	MGS5085506.1	MGS5085506.1 histone deacetylase family protein [Hydrogenophaga sp. A37]
614220672	473158144	526820224	484234240	MGS5085508.1	MGS5085508.1 6-phosphofructokinase [Hydrogenophaga sp. A37]
7.05518e+06	0	11132306	0	MGS5085511.1	MGS5085511.1 HesA/MoeB/ThiF family protein [Hydrogenophaga sp. A37]
11486199808	6466999808	5803066368	9601774592	MGS5085512.1	MGS5085512.1 S41 family peptidase [Hydrogenophaga sp. A37]
5124062208	6345107968	7523901440	6159833600	MGS5085513.1	MGS5085513.1 2,3-diphosphoglycerate-dependent phosphoglycerate mutase [Hydrogenophaga sp. A37]
227936064	429983616	248008848	1321470720	MGS5085514.1	MGS5085514.1 rhodanese-like domain-containing protein [Hydrogenophaga sp. A37]
732395456	1497707392	330693504	1886290560	MGS5085515.1	MGS5085515.1 glutaredoxin 3 [Hydrogenophaga sp. A37]
3422690304	4434747392	4599795200	3014819584	MGS5085516.1	MGS5085516.1 protein-export chaperone SecB [Hydrogenophaga sp. A37]
82217304	88772688	169335536	241310752	MGS5085517.1	MGS5085517.1 NAD(P)H-dependent glycerol-3-phosphate dehydrogenase [Hydrogenophaga sp. A37]
1078507520	991445312	971426048	943327232	MGS5085518.1	MGS5085518.1 pantoate--beta-alanine ligase [Hydrogenophaga sp. A37]
210471072	373463552	163532768	123553536	MGS5085519.1	MGS5085519.1 3-methyl-2-oxobutanoate hydroxymethyltransferase [Hydrogenophaga sp. A37]
2043048448	1719200640	1355078784	1797876992	MGS5085520.1	MGS5085520.1 carboxylating nicotinate-nucleotide diphosphorylase [Hydrogenophaga sp. A37]
1132914944	826401600	1138018432	864070080	MGS5085521.1	MGS5085521.1 quinolinate synthase NadA [Hydrogenophaga sp. A37]
770769472	3513406976	145616656	2059366912	MGS5085522.1	MGS5085522.1 DNA-directed RNA polymerase subunit omega [Hydrogenophaga sp. A37]
152343424	0	131010960	179890560	MGS5085523.1	MGS5085523.1 guanylate kinase [Hydrogenophaga sp. A37]
855567552	905170752	686077184	1219565184	MGS5085524.1	MGS5085524.1 YicC/YloC family endoribonuclease [Hydrogenophaga sp. A37]
220577104	120556360	238679136	229488544	MGS5085525.1	MGS5085525.1 serine/threonine protein kinase [Hydrogenophaga sp. A37]
229103360	156663792	334240608	262698560	MGS5085526.1	MGS5085526.1 PP2C family protein-serine/threonine phosphatase [Hydrogenophaga sp. A37]
385418144	408052768	585747136	707860800	MGS5085527.1	MGS5085527.1 ribonuclease PH [Hydrogenophaga sp. A37]
57734448	143377600	33218728	101169544	MGS5085528.1	MGS5085528.1 RdgB/HAM1 family non-canonical purine NTP pyrophosphatase [Hydrogenophaga sp. A37]
76852440	71340352	61937536	0	MGS5085529.1	MGS5085529.1 radical SAM family heme chaperone HemW [Hydrogenophaga sp. A37]
0	0	0	18801494	MGS5085532.1	MGS5085532.1 urease accessory protein UreF [Hydrogenophaga sp. A37]
386161632	0	393149056	119836384	MGS5085533.1	MGS5085533.1 urease subunit alpha [Hydrogenophaga sp. A37]
54324436	0	47140872	49149132	MGS5085536.1	MGS5085536.1 urease subunit beta [Hydrogenophaga sp. A37]
0	74621640	0	56911532	MGS5085538.1	MGS5085538.1 urease subunit gamma [Hydrogenophaga sp. A37]
78401592	271684704	139982720	338909376	MGS5085539.1	MGS5085539.1 SHOCT domain-containing protein [Hydrogenophaga sp. A37]
15881246	0	0	0	MGS5085540.1	MGS5085540.1 hybrid sensor histidine kinase/response regulator [Hydrogenophaga sp. A37]
28936340	0	0	0	MGS5085543.1	MGS5085543.1 MarR family winged helix-turn-helix transcriptional regulator [Hydrogenophaga sp. A37]
0	0	77358536	74320552	MGS5085553.1	MGS5085553.1 TRAP transporter substrate-binding protein [Hydrogenophaga sp. A37]
0	14353412	19020214	0	MGS5085556.1	MGS5085556.1 FadR/GntR family transcriptional regulator [Hydrogenophaga sp. A37]
2528203776	2212761088	2453743616	2071913472	MGS5085557.1	MGS5085557.1 aldehyde dehydrogenase (NADP(+)) [Hydrogenophaga sp. A37]
888943424	599096448	712828864	882113920	MGS5085562.1	MGS5085562.1 hypothetical protein ACVC7V_03525 [Hydrogenophaga sp. A37]
23005798400	254015840	25509885952	3357962496	MGS5085563.1	MGS5085563.1 urea ABC transporter substrate-binding protein [Hydrogenophaga sp. A37]
0	0	0	0	MGS5085564.1	MGS5085564.1 urea ABC transporter permease subunit UrtB [Hydrogenophaga sp. A37]
213721600	0	100779472	0	MGS5085566.1	MGS5085566.1 urea ABC transporter ATP-binding protein UrtD [Hydrogenophaga sp. A37]
390321056	0	232879712	0	MGS5085567.1	MGS5085567.1 urea ABC transporter ATP-binding subunit UrtE [Hydrogenophaga sp. A37]
133576408	0	0	74288312	MGS5085573.1	MGS5085573.1 ABC transporter ATP-binding protein [Hydrogenophaga sp. A37]
2234769664	0	3270841088	1292514176	MGS5085574.1	MGS5085574.1 ABC transporter substrate-binding protein [Hydrogenophaga sp. A37]
4498424832	3894262272	4957386240	4497331712	MGS5085575.1	MGS5085575.1 NADP-dependent malic enzyme [Hydrogenophaga sp. A37]
739873408	709478144	1044301504	590954304	MGS5085576.1	MGS5085576.1 M20 family metallopeptidase [Hydrogenophaga sp. A37]
126048000	80690016	197962912	113163960	MGS5085577.1	MGS5085577.1 2-oxo-4-hydroxy-4-carboxy-5-ureidoimidazoline decarboxylase [Hydrogenophaga sp. A37]
106014296	54011728	52101064	88091216	MGS5085578.1	MGS5085578.1 allantoinase PuuE [Hydrogenophaga sp. A37]
0	0	0	77805296	MGS5085580.1	MGS5085580.1 hydroxyisourate hydrolase [Hydrogenophaga sp. A37]
229697920	90958816	150112528	117256144	MGS5085581.1	MGS5085581.1 hypothetical protein ACVC7V_03620 [Hydrogenophaga sp. A37]
2147779072	1971968128	2817220352	2333197824	MGS5085584.1	MGS5085584.1 S-(hydroxymethyl)glutathione dehydrogenase/class III alcohol dehydrogenase [Hydrogenophaga sp. A37]
83310128	94150672	167326928	66424204	MGS5085585.1	MGS5085585.1 S-formylglutathione hydrolase [Hydrogenophaga sp. A37]
276216672	147215072	200319488	215606576	MGS5085589.1	MGS5085589.1 AMP-binding protein [Hydrogenophaga sp. A37]
272528864	125275048	232744656	0	MGS5085598.1	MGS5085598.1 4,5-DOPA-extradiol-dioxygenase [Hydrogenophaga sp. A37]
266071472	465986720	373697152	202664352	MGS5085599.1	MGS5085599.1 alpha/beta hydrolase [Hydrogenophaga sp. A37]
103019568	135266256	71837552	145301232	MGS5085601.1	MGS5085601.1 hypothetical protein ACVC7V_03720 [Hydrogenophaga sp. A37]
9781623	80481968	0	118316960	MGS5085612.1	MGS5085612.1 DUF3348 family protein [Hydrogenophaga sp. A37]
50239032	529587008	0	568935808	MGS5085613.1	MGS5085613.1 DUF802 domain-containing protein [Hydrogenophaga sp. A37]
184686080	89404768	172810144	176515072	MGS5085633.1	MGS5085633.1 hypothetical protein ACVC7V_03885 [Hydrogenophaga sp. A37]
18761672704	34609524736	25611247616	24533913600	MGS5085635.1	MGS5085635.1 RNA recognition motif domain-containing protein [Hydrogenophaga sp. A37]
0	0	0	0	MGS5085637.1	MGS5085637.1 IclR family transcriptional regulator [Hydrogenophaga sp. A37]
38086920	150411552	17891612	76442888	MGS5085638.1	MGS5085638.1 SDR family oxidoreductase [Hydrogenophaga sp. A37]
128709216	56266548	427083584	191605184	MGS5085641.1	MGS5085641.1 substrate-binding domain-containing protein [Hydrogenophaga sp. A37]
316654784	386781600	272471808	283732224	MGS5085642.1	MGS5085642.1 fumarylacetoacetate hydrolase family protein [Hydrogenophaga sp. A37]
76732792	0	105573576	45376592	MGS5085643.1	MGS5085643.1 L-fuconate dehydratase [Hydrogenophaga sp. A37]
77123688	50126908	35432520	77158608	MGS5085645.1	MGS5085645.1 SDR family oxidoreductase [Hydrogenophaga sp. A37]
157687936	0	168038032	120107352	MGS5085661.1	MGS5085661.1 zinc-binding alcohol dehydrogenase family protein [Hydrogenophaga sp. A37]
0	0	43669504	36385392	MGS5085672.1	MGS5085672.1 ABC transporter ATP-binding protein [Hydrogenophaga sp. A37]
87650296	0	160443744	0	MGS5085685.1	MGS5085685.1 formaldehyde dehydrogenase, glutathione-independent [Hydrogenophaga sp. A37]
215139488	0	39607168	59087108	MGS5085713.1	MGS5085713.1 carbon-nitrogen hydrolase family protein [Hydrogenophaga sp. A37]
8834661	0	0	4.18951e+06	MGS5085716.1	MGS5085716.1 SRPBCC family protein [Hydrogenophaga sp. A37]
101904680	257319872	215222528	96073560	MGS5085722.1	MGS5085722.1 VOC family protein [Hydrogenophaga sp. A37]
137065472	24001398	21051964	0	MGS5085723.1	MGS5085723.1 hypothetical protein ACVC7V_04340 [Hydrogenophaga sp. A37]
45068076	0	0	0	MGS5085724.1	MGS5085724.1 GreA/GreB family elongation factor [Hydrogenophaga sp. A37]
32533686	38735636	34891652	46034960	MGS5085733.1	MGS5085733.1 hypothetical protein ACVC7V_04390 [Hydrogenophaga sp. A37]
201609264	95078464	255807440	249003392	MGS5085736.1	MGS5085736.1 ketopantoate reductase family protein [Hydrogenophaga sp. A37]
26549006	14194521	0	0	MGS5085738.1	MGS5085738.1 URC4/urg3 family protein [Hydrogenophaga sp. A37]
41796640	26189798	18234726	0	MGS5085750.1	MGS5085750.1 TetR/AcrR family transcriptional regulator [Hydrogenophaga sp. A37]
0	0	84058408	0	MGS5085752.1	MGS5085752.1 MBL fold metallo-hydrolase [Hydrogenophaga sp. A37]
194221824	97171040	230312208	145998800	MGS5085754.1	MGS5085754.1 transporter substrate-binding domain-containing protein [Hydrogenophaga sp. A37]
461227136	175951648	169154720	279314176	MGS5085755.1	MGS5085755.1 amino acid ABC transporter substrate-binding protein [Hydrogenophaga sp. A37]
13121617920	14994832384	21234778112	13562228736	MGS5085756.1	MGS5085756.1 amino acid ABC transporter substrate-binding protein [Hydrogenophaga sp. A37]
1520204032	1471641344	1971929728	1684030080	MGS5085758.1	MGS5085758.1 amino acid ABC transporter ATP-binding protein [Hydrogenophaga sp. A37]
191213680	76801376	0	190403200	MGS5085760.1	MGS5085760.1 sigma-54-dependent transcriptional regulator [Hydrogenophaga sp. A37]
199765824	113890088	223450656	191120448	MGS5085764.1	MGS5085764.1 ABC transporter ATP-binding protein [Hydrogenophaga sp. A37]
17344503808	25125828608	13779237888	15185619968	MGS5085767.1	MGS5085767.1 BMP family ABC transporter substrate-binding protein [Hydrogenophaga sp. A37]
0	3.36877e+06	7555467	0	MGS5085768.1	MGS5085768.1 Rieske 2Fe-2S domain-containing protein [Hydrogenophaga sp. A37]
91253216	135310608	220809968	182199456	MGS5085772.1	MGS5085772.1 adenosine deaminase [Hydrogenophaga sp. A37]
2178137344	1629164288	3566418688	1446256384	MGS5085773.1	MGS5085773.1 BMP family ABC transporter substrate-binding protein [Hydrogenophaga sp. A37]
16930818	103611720	47253320	0	MGS5085774.1	MGS5085774.1 guanine deaminase [Hydrogenophaga sp. A37]
1459127552	678424768	1404510592	1567417600	MGS5085777.1	MGS5085777.1 dCTP deaminase [Hydrogenophaga sp. A37]
526589184	155894144	539386880	438436256	MGS5085778.1	MGS5085778.1 fatty acid desaturase [Hydrogenophaga sp. A37]
350009792	240144320	70630392	137019536	MGS5085779.1	MGS5085779.1 KPN_02809 family neutral zinc metallopeptidase [Hydrogenophaga sp. A37]
3814916864	2917714688	3643280896	3976713728	MGS5085780.1	MGS5085780.1 DEAD/DEAH box helicase [Hydrogenophaga sp. A37]
107806296	203234832	0	0	MGS5085784.1	MGS5085784.1 form I ribulose bisphosphate carboxylase large subunit [Hydrogenophaga sp. A37]
75279520	66950792	61035648	55446128	MGS5085798.1	MGS5085798.1 ABC transporter permease [Hydrogenophaga sp. A37]
108690968	178736384	75797752	107229216	MGS5085799.1	MGS5085799.1 ABC transporter ATP-binding protein [Hydrogenophaga sp. A37]
2783554048	3043523584	3755519744	3406252800	MGS5085801.1	MGS5085801.1 cysteine synthase A [Hydrogenophaga sp. A37]
25945496	47117024	155456848	422010272	MGS5085802.1	MGS5085802.1 peptide-methionine (R)-S-oxide reductase MsrB [Hydrogenophaga sp. A37]
1675370240	1835999488	2293999360	1609938688	MGS5085803.1	MGS5085803.1 3-(methylthio)propionyl-CoA ligase [Hydrogenophaga sp. A37]
907604288	1194561536	906189632	1086137984	MGS5085805.1	MGS5085805.1 branched-chain amino acid ABC transporter substrate-binding protein [Hydrogenophaga sp. A37]
2481380864	1955462912	2710867712	1803362816	MGS5085810.1	MGS5085810.1 3-hydroxyacyl-CoA dehydrogenase NAD-binding domain-containing protein [Hydrogenophaga sp. A37]
1579011584	1660937472	2150557696	2313850624	MGS5085811.1	MGS5085811.1 acetyl-CoA C-acyltransferase [Hydrogenophaga sp. A37]
112030448	188211616	179154960	110670832	MGS5085815.1	MGS5085815.1 Bug family tripartite tricarboxylate transporter substrate binding protein [Hydrogenophaga sp. A37]
517773280	449122592	621497280	415294336	MGS5085821.1	MGS5085821.1 acyl-CoA dehydrogenase [Hydrogenophaga sp. A37]
3003265792	5571994624	2817844736	4276570624	MGS5085822.1	MGS5085822.1 SDR family oxidoreductase [Hydrogenophaga sp. A37]
59663904	53638448	70595776	59336504	MGS5085823.1	MGS5085823.1 PaaI family thioesterase [Hydrogenophaga sp. A37]
2574502144	2272456448	3151756288	2269187328	MGS5085824.1	MGS5085824.1 NADP-dependent oxidoreductase [Hydrogenophaga sp. A37]
104226592	70382192	56509956	77182704	MGS5085825.1	MGS5085825.1 acyl-CoA dehydrogenase family protein [Hydrogenophaga sp. A37]
582669056	540148224	783098880	370425376	MGS5085826.1	MGS5085826.1 glutathione S-transferase family protein [Hydrogenophaga sp. A37]
5553811	0	11120476	48582280	MGS5085827.1	MGS5085827.1 GNAT family N-acetyltransferase [Hydrogenophaga sp. A37]
147848256	723827840	136365472	166862496	MGS5085828.1	MGS5085828.1 SDR family oxidoreductase [Hydrogenophaga sp. A37]
0	0	0	0	MGS5085835.1	MGS5085835.1 hypothetical protein ACVC7V_04920 [Hydrogenophaga sp. A37]
177456496	155455392	0	124220528	MGS5085836.1	MGS5085836.1 hypothetical protein ACVC7V_04925 [Hydrogenophaga sp. A37]
0	0	0	0	MGS5085837.1	MGS5085837.1 hypothetical protein ACVC7V_04930 [Hydrogenophaga sp. A37]
5613521920	3906742528	5037536256	6143341056	MGS5085840.1	MGS5085840.1 Tex family protein [Hydrogenophaga sp. A37]
3.00594e+06	0	0	0	MGS5085843.1	MGS5085843.1 Bug family tripartite tricarboxylate transporter substrate binding protein [Hydrogenophaga sp. A37]
130309456	0	0	0	MGS5085845.1	MGS5085845.1 oxygen-dependent tRNA uridine(34) hydroxylase TrhO [Hydrogenophaga sp. A37]
7566894592	14797556736	6736779776	10814884864	MGS5085846.1	MGS5085846.1 porin family protein [Hydrogenophaga sp. A37]
39819656	0	0	32662396	MGS5085858.1	MGS5085858.1 cytochrome c oxidase accessory protein CcoG [Hydrogenophaga sp. A37]
200543120	859881600	177372800	93278544	MGS5085869.1	MGS5085869.1 alpha/beta fold hydrolase [Hydrogenophaga sp. A37]
6.80595e+06	12402022	0	0	MGS5085882.1	MGS5085882.1 transketolase [Hydrogenophaga sp. A37]
219447264	84133064	141014784	259310528	MGS5085887.1	MGS5085887.1 hypothetical protein ACVC7V_05180 [Hydrogenophaga sp. A37]
0	0	114126272	81111264	MGS5085888.1	MGS5085888.1 type II toxin-antitoxin system VapC family toxin [Hydrogenophaga sp. A37]
264972704	232637632	477317664	243858240	MGS5085890.1	MGS5085890.1 FCSD flavin-binding domain-containing protein [Hydrogenophaga sp. A37]
341257536	293301728	158455792	701251840	MGS5085896.1	MGS5085896.1 thiosulfate oxidation carrier complex protein SoxZ [Hydrogenophaga sp. A37]
156220432	122442856	204769920	166705440	MGS5085900.1	MGS5085900.1 MFS transporter [Hydrogenophaga sp. A37]
1593651200	3596901632	2509479680	2217979904	MGS5085901.1	MGS5085901.1 ubiquinol oxidase subunit II [Hydrogenophaga sp. A37]
46731404	194242592	86867112	0	MGS5085902.1	MGS5085902.1 cytochrome o ubiquinol oxidase subunit I [Hydrogenophaga sp. A37]
309978624	679432128	276214688	417924032	MGS5085903.1	MGS5085903.1 cytochrome o ubiquinol oxidase subunit III [Hydrogenophaga sp. A37]
125819824	149951776	183347312	159309504	MGS5085905.1	MGS5085905.1 SURF1 family protein [Hydrogenophaga sp. A37]
62881576	51653264	66949320	41104912	MGS5085906.1	MGS5085906.1 ATP-binding protein [Hydrogenophaga sp. A37]
1160274944	949463040	867041216	1184042752	MGS5085911.1	MGS5085911.1 outer membrane beta-barrel protein [Hydrogenophaga sp. A37]
49753012	0	41867312	54702964	MGS5085912.1	MGS5085912.1 leucine-rich repeat-containing protein kinase family protein [Hydrogenophaga sp. A37]
105182952	108885960	13639934	24303884	MGS5085922.1	MGS5085922.1 saccharopine dehydrogenase NADP-binding domain-containing protein [Hydrogenophaga sp. A37]
46864056	0	0	0	MGS5085923.1	MGS5085923.1 TetR/AcrR family transcriptional regulator [Hydrogenophaga sp. A37]
22400600	55315904	8412766	14759574	MGS5085929.1	MGS5085929.1 phosphonate ABC transporter ATP-binding protein [Hydrogenophaga sp. A37]
5162990080	4156218880	6667558400	4141374976	MGS5085930.1	MGS5085930.1 putative selenate ABC transporter substrate-binding protein [Hydrogenophaga sp. A37]
0	0	0	0	MGS5085931.1	MGS5085931.1 L-histidine N(alpha)-methyltransferase [Hydrogenophaga sp. A37]
12123707392	11601803264	10040347648	10495604736	MGS5085936.1	MGS5085936.1 acyl-CoA dehydrogenase family protein [Hydrogenophaga sp. A37]
2518751232	2386814208	4435403264	2522828800	MGS5085937.1	MGS5085937.1 phosphate/phosphite/phosphonate ABC transporter substrate-binding protein [Hydrogenophaga sp. A37]
167576896	177202288	113029712	170290592	MGS5085938.1	MGS5085938.1 ferritin-like domain-containing protein [Hydrogenophaga sp. A37]
4360332288	4468455936	2785390848	3951217152	MGS5085939.1	MGS5085939.1 selenide, water dikinase SelD [Hydrogenophaga sp. A37]
46096884	0	0	0	MGS5085943.1	MGS5085943.1 haloacid dehalogenase type II [Hydrogenophaga sp. A37]
81123512	133071416	14512234	141356560	MGS5085949.1	MGS5085949.1 VOC family protein [Hydrogenophaga sp. A37]
901240064	858718592	657815936	814341568	MGS5085960.1	MGS5085960.1 ATP-binding protein [Hydrogenophaga sp. A37]
132550120	88732496	81598600	99415448	MGS5085962.1	MGS5085962.1 hypothetical protein ACVC7V_05555 [Hydrogenophaga sp. A37]
2020831616	2277633280	2114414976	4796518912	MGS5085963.1	MGS5085963.1 extracellular solute-binding protein [Hydrogenophaga sp. A37]
71476144	0	15425724	0	MGS5085967.1	MGS5085967.1 ATP-binding cassette domain-containing protein [Hydrogenophaga sp. A37]
1428399360	902605440	1976819584	1044846720	MGS5085970.1	MGS5085970.1 ABC transporter substrate-binding protein [Hydrogenophaga sp. A37]
148765488	187790832	427397856	212350144	MGS5085974.1	MGS5085974.1 BufA1 family periplasmic bufferin-type metallophore [Hydrogenophaga sp. A37]
694544960	489290624	298840512	299109888	MGS5085978.1	MGS5085978.1 signal recognition particle-docking protein FtsY [Hydrogenophaga sp. A37]
368939392	218781104	351266432	167508640	MGS5085981.1	MGS5085981.1 16S rRNA (guanine(966)-N(2))-methyltransferase RsmD [Hydrogenophaga sp. A37]
315983520	439044224	443355680	438379744	MGS5085982.1	MGS5085982.1 pantetheine-phosphate adenylyltransferase [Hydrogenophaga sp. A37]
61632936	76459920	56320516	134512240	MGS5085984.1	MGS5085984.1 aminoacyl-tRNA hydrolase [Hydrogenophaga sp. A37]
27191412736	18512187392	24082694144	21859909632	MGS5085985.1	MGS5085985.1 50S ribosomal protein L25/general stress protein Ctc [Hydrogenophaga sp. A37]
8667630592	8588855296	11779035136	6511452672	MGS5085986.1	MGS5085986.1 ribose-phosphate pyrophosphokinase [Hydrogenophaga sp. A37]
138132224	169480352	177403552	285887488	MGS5085987.1	MGS5085987.1 4-(cytidine 5'-diphospho)-2-C-methyl-D-erythritol kinase [Hydrogenophaga sp. A37]
14027038	7328234	0	0	MGS5085988.1	MGS5085988.1 lipoprotein insertase outer membrane protein LolB [Hydrogenophaga sp. A37]
1160252032	1111684864	1636880512	1137860096	MGS5085989.1	MGS5085989.1 tetratricopeptide repeat protein [Hydrogenophaga sp. A37]
822358720	571917632	581996608	702627840	MGS5085991.1	MGS5085991.1 dynamin family protein [Hydrogenophaga sp. A37]
90775400	64856644	115002688	0	MGS5085993.1	MGS5085993.1 RNase adapter RapZ [Hydrogenophaga sp. A37]
1500807424	1429901056	997560384	1129795712	MGS5085994.1	MGS5085994.1 DNA repair protein RecN [Hydrogenophaga sp. A37]
72103832	50489232	156342576	86945048	MGS5085995.1	MGS5085995.1 NAD kinase [Hydrogenophaga sp. A37]
163533280	286724160	122967568	203463536	MGS5085996.1	MGS5085996.1 heat-inducible transcriptional repressor HrcA [Hydrogenophaga sp. A37]
0	0	0	0	MGS5085997.1	MGS5085997.1 transcription elongation factor GreB [Hydrogenophaga sp. A37]
364500512	224515408	492843200	574055552	MGS5085998.1	MGS5085998.1 RelA/SpoT family protein [Hydrogenophaga sp. A37]
375993824	521562400	787916544	290346720	MGS5085999.1	MGS5085999.1 L-aspartate oxidase [Hydrogenophaga sp. A37]
0	3383050752	1303747712	2398995456	MGS5086003.1	MGS5086003.1 outer membrane protein assembly factor BamE [Hydrogenophaga sp. A37]
3316722176	2519324672	3976083712	3647160320	MGS5086005.1	MGS5086005.1 methionine--tRNA ligase [Hydrogenophaga sp. A37]
5457007104	4543110144	2645536768	5283454464	MGS5086006.1	MGS5086006.1 iron-sulfur cluster carrier protein ApbC [Hydrogenophaga sp. A37]
0	26565770	0	15421457	MGS5086014.1	MGS5086014.1 benzoate-CoA ligase family protein [Hydrogenophaga sp. A37]
538118400	251513952	368964896	244786752	MGS5086015.1	MGS5086015.1 3,4-dehydroadipyl-CoA semialdehyde dehydrogenase [Hydrogenophaga sp. A37]
59061116	0	0	0	MGS5086016.1	MGS5086016.1 helix-turn-helix transcriptional regulator [Hydrogenophaga sp. A37]
806202560	523070048	737494080	540824768	MGS5086017.1	MGS5086017.1 2,3-epoxybenzoyl-CoA dihydrolase [Hydrogenophaga sp. A37]
86443560	86530600	118146800	81289232	MGS5086018.1	MGS5086018.1 benzoyl-CoA 2,3-epoxidase subunit BoxB [Hydrogenophaga sp. A37]
24058528	0	35681584	0	MGS5086019.1	MGS5086019.1 benzoyl-CoA 2,3-epoxidase subunit BoxA [Hydrogenophaga sp. A37]
1948056448	149122928	212669616	143811792	MGS5086020.1	MGS5086020.1 DUF1631 family protein [Hydrogenophaga sp. A37]
0	0	0	0	MGS5086021.1	MGS5086021.1 DUF3305 domain-containing protein [Hydrogenophaga sp. A37]
8559287	0	0	0	MGS5086022.1	MGS5086022.1 gamma-glutamyl-gamma-aminobutyrate hydrolase family protein [Hydrogenophaga sp. A37]
230096016	182945664	184649792	198372672	MGS5086024.1	MGS5086024.1 4Fe-4S binding protein [Hydrogenophaga sp. A37]
0	96027344	0	0	MGS5086025.1	MGS5086025.1 TorD/DmsD family molecular chaperone [Hydrogenophaga sp. A37]
0	0	78056480	68947256	MGS5086029.1	MGS5086029.1 sigma-54-dependent transcriptional regulator [Hydrogenophaga sp. A37]
217190912	266431264	254908864	144383424	MGS5086031.1	MGS5086031.1 formate dehydrogenase subunit alpha [Hydrogenophaga sp. A37]
46355980	0	0	34466064	MGS5086034.1	MGS5086034.1 formate dehydrogenase subunit gamma [Hydrogenophaga sp. A37]
540397824	406567392	380469120	336269024	MGS5086037.1	MGS5086037.1 uracil phosphoribosyltransferase [Hydrogenophaga sp. A37]
47903348	0	30930764	80393856	MGS5086038.1	MGS5086038.1 ABC transporter permease [Hydrogenophaga sp. A37]
194562864	0	49872628	132606560	MGS5086040.1	MGS5086040.1 DUF4124 domain-containing protein [Hydrogenophaga sp. A37]
145109952	339777088	177690512	178259152	MGS5086043.1	MGS5086043.1 FKBP-type peptidyl-prolyl cis-trans isomerase [Hydrogenophaga sp. A37]
317518464	229708752	396348544	552232704	MGS5086044.1	MGS5086044.1 4-hydroxy-3-methylbut-2-enyl diphosphate reductase [Hydrogenophaga sp. A37]
3418034176	3620618496	4149180160	3911814144	MGS5086045.1	MGS5086045.1 serine--tRNA ligase [Hydrogenophaga sp. A37]
369133376	235004832	301131040	356255296	MGS5086047.1	MGS5086047.1 Gfo/Idh/MocA family protein [Hydrogenophaga sp. A37]
82489272	67511776	219964320	41683624	MGS5086048.1	MGS5086048.1 SOS response-associated peptidase [Hydrogenophaga sp. A37]
4494086144	5699925504	4899654144	4716277248	MGS5086050.1	MGS5086050.1 DUF4399 domain-containing protein [Hydrogenophaga sp. A37]
11403939	0	0	0	MGS5086052.1	MGS5086052.1 DUF938 domain-containing protein [Hydrogenophaga sp. A37]
269856640	194823008	245793984	117859552	MGS5086053.1	MGS5086053.1 MSMEG_1061 family FMN-dependent PPOX-type flavoprotein [Hydrogenophaga sp. A37]
666595776	543326720	604206848	671342464	MGS5086055.1	MGS5086055.1 protein adenylyltransferase SelO [Hydrogenophaga sp. A37]
1343509632	1550066944	1174098944	1618078848	MGS5086056.1	MGS5086056.1 SRPBCC family protein [Hydrogenophaga sp. A37]
0	24201490	38588744	0	MGS5086060.1	MGS5086060.1 M14 family metallopeptidase [Hydrogenophaga sp. A37]
411451936	292507328	246845312	513341024	MGS5086076.1	MGS5086076.1 phosphotransferase enzyme family protein [Hydrogenophaga sp. A37]
930110912	727267712	1177420288	940483840	MGS5086082.1	MGS5086082.1 hypothetical protein ACVC7V_06180 [Hydrogenophaga sp. A37]
29792632	15169860	5011540	6.50783e+06	MGS5086089.1	MGS5086089.1 HipA family kinase [Hydrogenophaga sp. A37]
225851600	0	193672528	213845760	MGS5086090.1	MGS5086090.1 hypothetical protein ACVC7V_06225 [Hydrogenophaga sp. A37]
68814416	63544220	68833168	0	MGS5086093.1	MGS5086093.1 DUF6036 family nucleotidyltransferase [Hydrogenophaga sp. A37]
1263269376	998185792	2497828608	1157610112	MGS5086094.1	MGS5086094.1 glutamine--tRNA ligase/YqeY domain fusion protein [Hydrogenophaga sp. A37]
50714144	18366042	34568808	8.33504e+06	MGS5086097.1	MGS5086097.1 glutaminase [Hydrogenophaga sp. A37]
190048160	125455448	176582400	23595790	MGS5086100.1	MGS5086100.1 hypothetical protein ACVC7V_06280 [Hydrogenophaga sp. A37]
150705824	223693104	108885376	121202544	MGS5086104.1	MGS5086104.1 histidine ammonia-lyase [Hydrogenophaga sp. A37]
0	43821804	0	0	MGS5086105.1	MGS5086105.1 urocanate hydratase [Hydrogenophaga sp. A37]
358738176	344894880	140714944	357133920	MGS5086114.1	MGS5086114.1 DUF1439 domain-containing protein [Hydrogenophaga sp. A37]
0	41347452	84246320	154495616	MGS5086115.1	MGS5086115.1 undecaprenyl-diphosphate phosphatase [Hydrogenophaga sp. A37]
25761162	0	0	0	MGS5086117.1	MGS5086117.1 alpha/beta hydrolase [Hydrogenophaga sp. A37]
668899648	857623488	957569472	730732928	MGS5086118.1	MGS5086118.1 proteasome-type protease [Hydrogenophaga sp. A37]
615736640	531734784	444732416	629559360	MGS5086119.1	MGS5086119.1 DNA mismatch repair protein MutS [Hydrogenophaga sp. A37]
0	0	0	19343858	MGS5086120.1	MGS5086120.1 PAS domain-containing protein [Hydrogenophaga sp. A37]
688173184	619694144	833350848	653755136	MGS5086121.1	MGS5086121.1 inositol monophosphatase family protein [Hydrogenophaga sp. A37]
0	0	32510432	0	MGS5086122.1	MGS5086122.1 RNA methyltransferase [Hydrogenophaga sp. A37]
599621248	867473216	565180736	661540800	MGS5086123.1	MGS5086123.1 serine O-acetyltransferase [Hydrogenophaga sp. A37]
3263104768	3891665664	4503232000	3225815040	MGS5086125.1	MGS5086125.1 FKBP-type peptidyl-prolyl cis-trans isomerase [Hydrogenophaga sp. A37]
745274240	796723584	690561600	885039680	MGS5086126.1	MGS5086126.1 molybdopterin adenylyltransferase [Hydrogenophaga sp. A37]
554645248	659600896	272781856	742485568	MGS5086127.1	MGS5086127.1 ribosome biogenesis factor YjgA [Hydrogenophaga sp. A37]
4602748416	6712017920	4323316224	4029612544	MGS5086128.1	MGS5086128.1 metalloprotease PmbA [Hydrogenophaga sp. A37]
1704007936	5157639680	148429152	3798483200	MGS5086131.1	MGS5086131.1 GatB/YqeY domain-containing protein [Hydrogenophaga sp. A37]
0	4732316	49000180	62308492	MGS5086132.1	MGS5086132.1 diaminopimelate decarboxylase [Hydrogenophaga sp. A37]
10976206848	4019141376	8047234560	3534385664	MGS5086134.1	MGS5086134.1 30S ribosomal protein S21 [Hydrogenophaga sp. A37]
0	67239480	66364048	79601672	MGS5086135.1	MGS5086135.1 NAD(P)/FAD-dependent oxidoreductase [Hydrogenophaga sp. A37]
49366172	26775978	0	0	MGS5086138.1	MGS5086138.1 DNA-binding protein YbiB [Hydrogenophaga sp. A37]
38480556	0	0	49484660	MGS5086141.1	MGS5086141.1 type IV pili methyl-accepting chemotaxis transducer N-terminal domain-containing protein [Hydrogenophaga sp. A37]
48167148	0	0	0	MGS5086142.1	MGS5086142.1 nitrite reductase large subunit NirB [Hydrogenophaga sp. A37]
8804023	0	0	0	MGS5086143.1	MGS5086143.1 type IV pili methyl-accepting chemotaxis transducer N-terminal domain-containing protein [Hydrogenophaga sp. A37]
160657712	153819808	159510032	145990480	MGS5086146.1	MGS5086146.1 PAS domain-containing protein [Hydrogenophaga sp. A37]
13593997	33914308	0	9284730	MGS5086149.1	MGS5086149.1 hypothetical protein ACVC7V_06535 [Hydrogenophaga sp. A37]
107721096	127504392	0	110377096	MGS5086154.1	MGS5086154.1 nuclear transport factor 2 family protein [Hydrogenophaga sp. A37]
223875984	355959840	234303024	181086320	MGS5086157.1	MGS5086157.1 phosphoglycerate dehydrogenase [Hydrogenophaga sp. A37]
748413824	1448119808	207379488	692926976	MGS5086158.1	MGS5086158.1 substrate-binding domain-containing protein [Hydrogenophaga sp. A37]
215633648	0	68710568	165811600	MGS5086169.1	MGS5086169.1 ABC transporter ATP-binding protein [Hydrogenophaga sp. A37]
525020352	0	835426368	560927296	MGS5086171.1	MGS5086171.1 CmpA/NrtA family ABC transporter substrate-binding protein [Hydrogenophaga sp. A37]
69439280	0	82434776	0	MGS5086173.1	MGS5086173.1 hypothetical protein ACVC7V_06655 [Hydrogenophaga sp. A37]
105825808	69078360	10263780	69559336	MGS5086194.1	MGS5086194.1 tRNA (adenosine(37)-N6)-threonylcarbamoyltransferase complex transferase subunit TsaD [Hydrogenophaga sp. A37]
2525636608	2135033472	1735191680	2488580864	MGS5086195.1	MGS5086195.1 branched-chain amino acid ABC transporter substrate-binding protein [Hydrogenophaga sp. A37]
396684544	252312688	400397120	337590848	MGS5086196.1	MGS5086196.1 pyridoxal phosphate-dependent aminotransferase [Hydrogenophaga sp. A37]
9111583744	11612710912	9421923328	11863327744	MGS5086197.1	MGS5086197.1 30S ribosomal protein S15 [Hydrogenophaga sp. A37]
31801700352	32429336576	29842774016	32034506752	MGS5086198.1	MGS5086198.1 polyribonucleotide nucleotidyltransferase [Hydrogenophaga sp. A37]
961356992	771209344	784805888	892103296	MGS5086199.1	MGS5086199.1 NAD(P)H-quinone oxidoreductase [Hydrogenophaga sp. A37]
2366561792	2688656896	2510770432	2892504576	MGS5086200.1	MGS5086200.1 triose-phosphate isomerase [Hydrogenophaga sp. A37]
693382784	740786560	1464632960	956309760	MGS5086203.1	MGS5086203.1 NuoB/complex I 20 kDa subunit family protein [Hydrogenophaga sp. A37]
2161869312	1619129856	1969669376	2098049152	MGS5086204.1	MGS5086204.1 NADH-quinone oxidoreductase subunit C [Hydrogenophaga sp. A37]
3511855616	3169830144	4917353984	3669941248	MGS5086205.1	MGS5086205.1 NADH-quinone oxidoreductase subunit D [Hydrogenophaga sp. A37]
1009180928	1332274048	533328192	1420029312	MGS5086206.1	MGS5086206.1 NADH-quinone oxidoreductase subunit NuoE [Hydrogenophaga sp. A37]
3270858240	4288835072	3620887808	4253329920	MGS5086207.1	MGS5086207.1 NADH-quinone oxidoreductase subunit NuoF [Hydrogenophaga sp. A37]
9412034560	8753045504	10587217920	9195978752	MGS5086208.1	MGS5086208.1 NADH-quinone oxidoreductase subunit NuoG [Hydrogenophaga sp. A37]
1049561280	407026944	576845824	998094912	MGS5086209.1	MGS5086209.1 NADH-quinone oxidoreductase subunit NuoH [Hydrogenophaga sp. A37]
1121573376	1077712768	2553054720	1026438848	MGS5086210.1	MGS5086210.1 NADH-quinone oxidoreductase subunit NuoI [Hydrogenophaga sp. A37]
947118272	1062603328	780226560	1226079616	MGS5086211.1	MGS5086211.1 NADH-quinone oxidoreductase subunit J [Hydrogenophaga sp. A37]
569043072	422562304	557611072	1228574720	MGS5086213.1	MGS5086213.1 NADH-quinone oxidoreductase subunit L [Hydrogenophaga sp. A37]
8603498496	9218497536	7844264448	7145486848	MGS5086219.1	MGS5086219.1 Glu/Leu/Phe/Val family dehydrogenase [Hydrogenophaga sp. A37]
10373209088	7393564160	17048817664	10161561600	MGS5086221.1	MGS5086221.1 ABC transporter substrate-binding protein [Hydrogenophaga sp. A37]
4331068	0	0	0	MGS5086222.1	MGS5086222.1 ABC transporter permease subunit [Hydrogenophaga sp. A37]
44413860	41401340	154186784	139119824	MGS5086227.1	MGS5086227.1 YjgN family protein [Hydrogenophaga sp. A37]
0	0	0	21579378	MGS5086229.1	MGS5086229.1 GDSL-type esterase/lipase family protein [Hydrogenophaga sp. A37]
0	0	39527576	0	MGS5086257.1	MGS5086257.1 transglutaminase-like domain-containing protein [Hydrogenophaga sp. A37]
3880859904	10776153088	622460608	6923230720	MGS5086258.1	MGS5086258.1 hypothetical protein ACVC7V_07085 [Hydrogenophaga sp. A37]
490656192	477825824	312791488	433561408	MGS5086260.1	MGS5086260.1 thiamine ABC transporter substrate-binding protein [Hydrogenophaga sp. A37]
42737684	0	0	48560464	MGS5086263.1	MGS5086263.1 heavy metal-binding domain-containing protein [Hydrogenophaga sp. A37]
207628128	178941072	168910816	128140496	MGS5086266.1	MGS5086266.1 lytic murein transglycosylase [Hydrogenophaga sp. A37]
57251732	0	37747940	47050676	MGS5086267.1	MGS5086267.1 MBL fold metallo-hydrolase RNA specificity domain-containing protein [Hydrogenophaga sp. A37]
75061776	67052272	95336592	68975888	MGS5086282.1	MGS5086282.1 transporter substrate-binding domain-containing protein [Hydrogenophaga sp. A37]
314050912	77603456	524569664	14945508	MGS5086285.1	MGS5086285.1 sulfate ABC transporter substrate-binding protein [Hydrogenophaga sp. A37]
43324220	0	23632222	34344496	MGS5086289.1	MGS5086289.1 sulfate/molybdate ABC transporter ATP-binding protein [Hydrogenophaga sp. A37]
18776000	0	14554898	0	MGS5086294.1	MGS5086294.1 gamma-glutamyltransferase family protein [Hydrogenophaga sp. A37]
37767108	0	0	0	MGS5086298.1	MGS5086298.1 DNA cytosine methyltransferase [Hydrogenophaga sp. A37]
719417216	398012480	516332800	736824640	MGS5086302.1	MGS5086302.1 ATP-binding protein [Hydrogenophaga sp. A37]
0	0	13532726	0	MGS5086305.1	MGS5086305.1 ATP-dependent DNA ligase [Hydrogenophaga sp. A37]
0	84654072	0	129444832	MGS5086307.1	MGS5086307.1 helix-turn-helix domain-containing protein [Hydrogenophaga sp. A37]
196013952	1130505216	104361000	346436992	MGS5086308.1	MGS5086308.1 VOC family protein [Hydrogenophaga sp. A37]
23516606	0	0	34961676	MGS5086309.1	MGS5086309.1 DUF2200 domain-containing protein [Hydrogenophaga sp. A37]
938503872	1650317824	2096720896	904148736	MGS5086311.1	MGS5086311.1 molecular chaperone DnaJ [Hydrogenophaga sp. A37]
30712723456	33079498752	35218599936	30042253312	MGS5086312.1	MGS5086312.1 molecular chaperone DnaK [Hydrogenophaga sp. A37]
0	366262496	0	34404892	MGS5086313.1	MGS5086313.1 nucleotide exchange factor GrpE [Hydrogenophaga sp. A37]
41708084	188641568	0	0	MGS5086315.1	MGS5086315.1 MarR family winged helix-turn-helix transcriptional regulator [Hydrogenophaga sp. A37]
35314052	0	0	0	MGS5086317.1	MGS5086317.1 tannase/feruloyl esterase family alpha/beta hydrolase [Hydrogenophaga sp. A37]
133120912	62700212	137696576	77094272	MGS5086318.1	MGS5086318.1 Bug family tripartite tricarboxylate transporter substrate binding protein [Hydrogenophaga sp. A37]
73224560	163995952	31431892	240556736	MGS5086320.1	MGS5086320.1 SDR family NAD(P)-dependent oxidoreductase [Hydrogenophaga sp. A37]
0	0	0	0	MGS5086321.1	MGS5086321.1 feruloyl-CoA synthase [Hydrogenophaga sp. A37]
248849440	205048064	0	49644092	MGS5086322.1	MGS5086322.1 crotonase/enoyl-CoA hydratase family protein [Hydrogenophaga sp. A37]
38195484	0	0	21925334	MGS5086324.1	MGS5086324.1 thiolase family protein [Hydrogenophaga sp. A37]
28457684	0	0	0	MGS5086326.1	MGS5086326.1 TRAP transporter substrate-binding protein [Hydrogenophaga sp. A37]
376925056	622533632	607053184	494989024	MGS5086328.1	MGS5086328.1 5-methyltetrahydropteroyltriglutamate--homocysteine S-methyltransferase [Hydrogenophaga sp. A37]
854549504	1097945600	892532544	1245816320	MGS5086330.1	MGS5086330.1 TRAP transporter substrate-binding protein [Hydrogenophaga sp. A37]
106109736	4.15472e+06	55504688	5.45777e+06	MGS5086334.1	MGS5086334.1 Bug family tripartite tricarboxylate transporter substrate binding protein [Hydrogenophaga sp. A37]
128417520	0	0	0	MGS5086336.1	MGS5086336.1 LysR substrate-binding domain-containing protein [Hydrogenophaga sp. A37]
54462344	64360736	95090280	35595448	MGS5086337.1	MGS5086337.1 amidohydrolase family protein [Hydrogenophaga sp. A37]
99025376	115401640	94209488	111774608	MGS5086338.1	MGS5086338.1 4-carboxy-4-hydroxy-2-oxoadipate aldolase/oxaloacetate decarboxylase [Hydrogenophaga sp. A37]
0	0	0	29840540	MGS5086352.1	MGS5086352.1 response regulator transcription factor [Hydrogenophaga sp. A37]
10309940	0	0	0	MGS5086353.1	MGS5086353.1 ATP-binding protein [Hydrogenophaga sp. A37]
56634384	0	29476502	109100624	MGS5086355.1	MGS5086355.1 type II toxin-antitoxin system RelE/ParE family toxin [Hydrogenophaga sp. A37]
11139074	18556020	0	0	MGS5086359.1	MGS5086359.1 Shedu anti-phage system protein SduA domain-containing protein [Hydrogenophaga sp. A37]
159933696	289740192	107408264	199623488	MGS5086362.1	MGS5086362.1 hypothetical protein ACVC7V_07610 [Hydrogenophaga sp. A37]
10070209536	7472472064	4499971584	6906179072	MGS5086374.1	MGS5086374.1 RNA polymerase sigma factor RpoD [Hydrogenophaga sp. A37]
13310359	0	0	0	MGS5086376.1	MGS5086376.1 acyl-CoA synthetase [Hydrogenophaga sp. A37]
0	0	0	0	MGS5086378.1	MGS5086378.1 GspE/PulE family protein [Hydrogenophaga sp. A37]
20067135488	26984308736	26125248512	20822763520	MGS5086379.1	MGS5086379.1 3-hydroxyacyl-CoA dehydrogenase [Hydrogenophaga sp. A37]
17889912	0	0	48060384	MGS5086380.1	MGS5086380.1 ATP-binding protein [Hydrogenophaga sp. A37]
40127275008	37431742464	57886031872	40618811392	MGS5086383.1	MGS5086383.1 extracellular solute-binding protein [Hydrogenophaga sp. A37]
138419296	94920224	33578076	111240968	MGS5086384.1	MGS5086384.1 patatin-like phospholipase family protein [Hydrogenophaga sp. A37]
3238368256	8915793920	1248846336	5495804928	MGS5086385.1	MGS5086385.1 phasin family protein [Hydrogenophaga sp. A37]
42212800	0	0	0	MGS5086387.1	MGS5086387.1 acyl-CoA thioesterase [Hydrogenophaga sp. A37]
2283760128	3110660096	3708298240	3108430336	MGS5086388.1	MGS5086388.1 nitroreductase [Hydrogenophaga sp. A37]
10156662784	19444729856	12361066496	10077163520	MGS5086389.1	MGS5086389.1 hypothetical protein ACVC7V_07745 [Hydrogenophaga sp. A37]
10831059968	15195597824	13114753024	12104396800	MGS5086390.1	MGS5086390.1 FKBP-type peptidyl-prolyl cis-trans isomerase [Hydrogenophaga sp. A37]
37206508	118610768	61351084	55180764	MGS5086391.1	MGS5086391.1 2-hydroxyacid dehydrogenase [Hydrogenophaga sp. A37]
30116190	35244772	15519197	12790736	MGS5086394.1	MGS5086394.1 sigma-70 family RNA polymerase sigma factor [Hydrogenophaga sp. A37]
472281472	228717088	250855296	389156480	MGS5086396.1	MGS5086396.1 LysR family transcriptional regulator [Hydrogenophaga sp. A37]
21503052	72098072	54296108	77068568	MGS5086398.1	MGS5086398.1 hypothetical protein ACVC7V_07790 [Hydrogenophaga sp. A37]
9721286656	9107671040	7765118464	10585276416	MGS5086404.1	MGS5086404.1 DEAD/DEAH box helicase [Hydrogenophaga sp. A37]
77814976	131076448	84259864	46399964	MGS5086405.1	MGS5086405.1 DUF1631 family protein [Hydrogenophaga sp. A37]
7568161280	7228864512	9131554816	5435781632	MGS5086407.1	MGS5086407.1 energy-dependent translational throttle protein EttA [Hydrogenophaga sp. A37]
733689472	961066304	668584832	610902720	MGS5086408.1	MGS5086408.1 DUF1415 domain-containing protein [Hydrogenophaga sp. A37]
55652112	52228304	8.11773e+06	44427212	MGS5086409.1	MGS5086409.1 DUF1631 family protein [Hydrogenophaga sp. A37]
57412420	0	53728748	91097280	MGS5086410.1	MGS5086410.1 TAXI family TRAP transporter solute-binding subunit [Hydrogenophaga sp. A37]
0	0	37023944	27738308	MGS5086415.1	MGS5086415.1 cupredoxin domain-containing protein [Hydrogenophaga sp. A37]
0	0	69741168	0	MGS5086420.1	MGS5086420.1 amino acid ABC transporter ATP-binding protein [Hydrogenophaga sp. A37]
6548643328	3774209792	5589123584	4679175680	MGS5086423.1	MGS5086423.1 amino acid ABC transporter substrate-binding protein [Hydrogenophaga sp. A37]
459518880	207775856	279486368	861357504	MGS5086424.1	MGS5086424.1 long-chain fatty acid--CoA ligase [Hydrogenophaga sp. A37]
467723584	925479232	865900928	267864672	MGS5086428.1	MGS5086428.1 2OG-Fe dioxygenase family protein [Hydrogenophaga sp. A37]
0	0	0	6.79317e+06	MGS5086438.1	MGS5086438.1 AAA family ATPase [Hydrogenophaga sp. A37]
545481024	1037189760	410483168	678591936	MGS5086439.1	MGS5086439.1 beta-ketothiolase BktB [Hydrogenophaga sp. A37]
207878112	123586568	209104080	183484688	MGS5086441.1	MGS5086441.1 SDR family NAD(P)-dependent oxidoreductase [Hydrogenophaga sp. A37]
1176746496	650579968	1225086592	554575872	MGS5086447.1	MGS5086447.1 glutamate--cysteine ligase [Hydrogenophaga sp. A37]
1234360576	2062048384	1811009152	1534970880	MGS5086448.1	MGS5086448.1 dienelactone hydrolase family protein [Hydrogenophaga sp. A37]
933552448	942746048	409566848	759514304	MGS5086450.1	MGS5086450.1 SRPBCC family protein [Hydrogenophaga sp. A37]
301759968	273071392	262143200	395590720	MGS5086451.1	MGS5086451.1 ribosome biogenesis GTPase YlqF [Hydrogenophaga sp. A37]
0	0	25111150	0	MGS5086454.1	MGS5086454.1 transglutaminase family protein [Hydrogenophaga sp. A37]
104698336	162012000	49218900	45567368	MGS5086455.1	MGS5086455.1 circularly permuted type 2 ATP-grasp protein [Hydrogenophaga sp. A37]
697230976	81872336	590930432	375273280	MGS5086456.1	MGS5086456.1 transglutaminase family protein [Hydrogenophaga sp. A37]
3337306624	1070969664	3486963456	1991027712	MGS5086458.1	MGS5086458.1 circularly permuted type 2 ATP-grasp protein [Hydrogenophaga sp. A37]
1460711936	419080608	1083912704	786742720	MGS5086459.1	MGS5086459.1 alpha-E domain-containing protein [Hydrogenophaga sp. A37]
429118432	436007872	554214208	345407712	MGS5086464.1	MGS5086464.1 AAA family ATPase [Hydrogenophaga sp. A37]
225704544	112212056	164342240	239880128	MGS5086465.1	MGS5086465.1 histone deacetylase family protein [Hydrogenophaga sp. A37]
39154836	130396560	0	0	MGS5086466.1	MGS5086466.1 class I SAM-dependent methyltransferase [Hydrogenophaga sp. A37]
172867632	158214592	254212320	246351200	MGS5086467.1	MGS5086467.1 enoyl-CoA hydratase [Hydrogenophaga sp. A37]
528534688	543691840	448763968	478861888	MGS5086471.1	MGS5086471.1 TRAP transporter substrate-binding protein [Hydrogenophaga sp. A37]
17439205376	17977767936	21854214144	23001888768	MGS5086472.1	MGS5086472.1 electron transfer flavoprotein subunit beta/FixA family protein [Hydrogenophaga sp. A37]
18133018624	24969412608	19960252416	26224400384	MGS5086473.1	MGS5086473.1 electron transfer flavoprotein subunit alpha/FixB family protein [Hydrogenophaga sp. A37]
4647815680	4558774272	5194193920	4038329600	MGS5086474.1	MGS5086474.1 acyl-CoA dehydrogenase [Hydrogenophaga sp. A37]
4961195008	6808467456	4117092096	5937025536	MGS5086475.1	MGS5086475.1 NAD(P)H-dependent flavin oxidoreductase [Hydrogenophaga sp. A37]
456122176	334517600	341323712	383623328	MGS5086476.1	MGS5086476.1 penicillin-binding protein 1A [Hydrogenophaga sp. A37]
111458592	214832032	151181232	309972224	MGS5086488.1	MGS5086488.1 L-idonate 5-dehydrogenase [Hydrogenophaga sp. A37]
1285378304	1312983680	763705984	1194248192	MGS5086491.1	MGS5086491.1 TRAP transporter substrate-binding protein [Hydrogenophaga sp. A37]
73907056	0	66624852	73942736	MGS5086492.1	MGS5086492.1 enolase C-terminal domain-like protein [Hydrogenophaga sp. A37]
52230264	148692240	63463856	163403808	MGS5086493.1	MGS5086493.1 SDR family oxidoreductase [Hydrogenophaga sp. A37]
37024088	0	9761213	23254476	MGS5086496.1	MGS5086496.1 two-component system response regulator CreB [Hydrogenophaga sp. A37]
0	0	11846340	82861816	MGS5086502.1	MGS5086502.1 Lrp/AsnC family transcriptional regulator [Hydrogenophaga sp. A37]
5715496448	8608205824	5623752704	6000515072	MGS5086503.1	MGS5086503.1 4a-hydroxytetrahydrobiopterin dehydratase [Hydrogenophaga sp. A37]
2710283264	3120848128	3745352704	2451519232	MGS5086504.1	MGS5086504.1 phenylalanine 4-monooxygenase [Hydrogenophaga sp. A37]
191356192	169575136	77635736	172903152	MGS5086509.1	MGS5086509.1 Bug family tripartite tricarboxylate transporter substrate binding protein [Hydrogenophaga sp. A37]
82645696	122094016	0	0	MGS5086518.1	MGS5086518.1 putative quinol monooxygenase [Hydrogenophaga sp. A37]
95883912	63511800	64076156	123672384	MGS5086521.1	MGS5086521.1 methylglyoxal synthase [Hydrogenophaga sp. A37]
3515319808	3857205504	5885227008	3598186752	MGS5086522.1	MGS5086522.1 glucose-6-phosphate isomerase [Hydrogenophaga sp. A37]
187351296	1567132416	0	500549696	MGS5086523.1	MGS5086523.1 bifunctional 4-hydroxy-2-oxoglutarate aldolase/2-dehydro-3-deoxy-phosphogluconate aldolase [Hydrogenophaga sp. A37]
3490380288	8144850432	7844698624	6189306880	MGS5086524.1	MGS5086524.1 phosphogluconate dehydratase [Hydrogenophaga sp. A37]
768689024	712644672	741729664	791339392	MGS5086525.1	MGS5086525.1 6-phosphogluconolactonase [Hydrogenophaga sp. A37]
2663272960	1725103104	2735232256	2448053504	MGS5086526.1	MGS5086526.1 glucose-6-phosphate dehydrogenase [Hydrogenophaga sp. A37]
1415972352	1859849856	1491600000	1315762688	MGS5086527.1	MGS5086527.1 PfkB family carbohydrate kinase [Hydrogenophaga sp. A37]
11014400000	8853118976	15642619904	12859402240	MGS5086528.1	MGS5086528.1 substrate-binding domain-containing protein [Hydrogenophaga sp. A37]
43448796	0	14416532	29985504	MGS5086529.1	MGS5086529.1 ABC transporter permease [Hydrogenophaga sp. A37]
4314072576	4509125632	3994449664	2723604480	MGS5086530.1	MGS5086530.1 ATP-binding cassette domain-containing protein [Hydrogenophaga sp. A37]
66821160	0	0	28667160	MGS5086532.1	MGS5086532.1 ROK family transcriptional regulator [Hydrogenophaga sp. A37]
0	30625978	29822992	20562186	MGS5086541.1	MGS5086541.1 DNA mismatch repair endonuclease MutL [Hydrogenophaga sp. A37]
189194928	84994600	74476464	200502992	MGS5086542.1	MGS5086542.1 DedA family protein [Hydrogenophaga sp. A37]
115428312	231794000	178213168	428383232	MGS5086550.1	MGS5086550.1 MlaD family protein [Hydrogenophaga sp. A37]
166581600	164532432	98647496	241112512	MGS5086551.1	MGS5086551.1 hypothetical protein ACVC7V_08560 [Hydrogenophaga sp. A37]
36897688	0	233714976	36624336	MGS5086552.1	MGS5086552.1 siderophore-interacting protein [Hydrogenophaga sp. A37]
88286864	116745504	85289000	68667872	MGS5086555.1	MGS5086555.1 MBL fold metallo-hydrolase [Hydrogenophaga sp. A37]
760058944	925432640	571060224	937453632	MGS5086561.1	MGS5086561.1 NAD(P)-dependent oxidoreductase [Hydrogenophaga sp. A37]
153808656	293918720	241863360	93766672	MGS5086563.1	MGS5086563.1 alpha/beta hydrolase [Hydrogenophaga sp. A37]
52808540	0	0	0	MGS5086564.1	MGS5086564.1 GMP reductase [Hydrogenophaga sp. A37]
234843584	61326524	176664224	46853640	MGS5086565.1	MGS5086565.1 UvrD-helicase domain-containing protein [Hydrogenophaga sp. A37]
946557056	2247389952	523010976	1627652864	MGS5086578.1	MGS5086578.1 iron dicitrate transport regulator FecR [Hydrogenophaga sp. A37]
136270656	0	34891452	124064080	MGS5086579.1	MGS5086579.1 BPSS1780 family membrane protein [Hydrogenophaga sp. A37]
714856640	446005568	985252928	607476672	MGS5086580.1	MGS5086580.1 homoserine kinase [Hydrogenophaga sp. A37]
580772480	654096064	504483296	843522240	MGS5086582.1	MGS5086582.1 DNA polymerase I [Hydrogenophaga sp. A37]
245021488	134373824	194386352	243972160	MGS5086583.1	MGS5086583.1 alginate lyase family protein [Hydrogenophaga sp. A37]
901162944	1025104192	471591616	912727744	MGS5086587.1	MGS5086587.1 dienelactone hydrolase family protein [Hydrogenophaga sp. A37]
234734448	38990528	155413248	94234560	MGS5086595.1	MGS5086595.1 polyprenyl synthetase family protein [Hydrogenophaga sp. A37]
1411576960	1182147200	1528604416	1327268480	MGS5086596.1	MGS5086596.1 1-deoxy-D-xylulose-5-phosphate synthase [Hydrogenophaga sp. A37]
18924632064	17119837184	24417488896	19391332352	MGS5086597.1	MGS5086597.1 TRAP transporter substrate-binding protein [Hydrogenophaga sp. A37]
60295712	135281552	52745444	74220680	MGS5086598.1	MGS5086598.1 TRAP transporter small permease subunit [Hydrogenophaga sp. A37]
230027200	167878688	248840592	112349048	MGS5086599.1	MGS5086599.1 TRAP transporter large permease [Hydrogenophaga sp. A37]
488898912	603223552	325183296	377651456	MGS5086600.1	MGS5086600.1 dUTP diphosphatase [Hydrogenophaga sp. A37]
59805240	202821552	61549920	100664776	MGS5086601.1	MGS5086601.1 FKBP-type peptidyl-prolyl cis-trans isomerase [Hydrogenophaga sp. A37]
461377792	325264576	561594368	347946144	MGS5086602.1	MGS5086602.1 JmjC domain-containing protein [Hydrogenophaga sp. A37]
99389512	249573600	103386720	219059536	MGS5086604.1	MGS5086604.1 hypothetical protein ACVC7V_08830 [Hydrogenophaga sp. A37]
4231135744	4150333952	5438652928	4052270080	MGS5086605.1	MGS5086605.1 outer membrane protein assembly factor BamC [Hydrogenophaga sp. A37]
3300555008	4447884800	3248356096	3431976704	MGS5086606.1	MGS5086606.1 4-hydroxy-tetrahydrodipicolinate synthase [Hydrogenophaga sp. A37]
1129179264	918138368	1076883456	914659392	MGS5086610.1	MGS5086610.1 DNA topoisomerase IV subunit B [Hydrogenophaga sp. A37]
638479040	580365120	619024896	281324096	MGS5086612.1	MGS5086612.1 DNA topoisomerase IV subunit A [Hydrogenophaga sp. A37]
47433956	35347332	25945390	51474952	MGS5086614.1	MGS5086614.1 alanine racemase [Hydrogenophaga sp. A37]
0	0	250637392	170292320	MGS5086615.1	MGS5086615.1 DUF4189 domain-containing protein [Hydrogenophaga sp. A37]
0	128949144	115056712	96433568	MGS5086616.1	MGS5086616.1 SRPBCC domain-containing protein [Hydrogenophaga sp. A37]
1191075968	3503382528	396099072	1439850240	MGS5086617.1	MGS5086617.1 phasin family protein [Hydrogenophaga sp. A37]
10878092	0	0	0	MGS5086619.1	MGS5086619.1 SRPBCC family protein [Hydrogenophaga sp. A37]
768202496	1349393792	678271296	1083454464	MGS5086621.1	MGS5086621.1 RidA family protein [Hydrogenophaga sp. A37]
378942976	344757952	351644704	613343360	MGS5086623.1	MGS5086623.1 DNA recombination protein RmuC [Hydrogenophaga sp. A37]
249038080	183830768	40999660	184140256	MGS5086626.1	MGS5086626.1 TetR family transcriptional regulator [Hydrogenophaga sp. A37]
5490624000	8586355712	3472146432	6514768384	MGS5086627.1	MGS5086627.1 efflux RND transporter periplasmic adaptor subunit [Hydrogenophaga sp. A37]
3478727680	3129388800	2752556032	3346954496	MGS5086628.1	MGS5086628.1 efflux RND transporter permease subunit [Hydrogenophaga sp. A37]
805229120	581241472	853658240	940975488	MGS5086629.1	MGS5086629.1 efflux transporter outer membrane subunit [Hydrogenophaga sp. A37]
177279632	98315920	99730192	140563840	MGS5086630.1	MGS5086630.1 LOG family protein [Hydrogenophaga sp. A37]
14093107200	15307779072	23902705664	22353266688	MGS5086632.1	MGS5086632.1 elongation factor P [Hydrogenophaga sp. A37]
84310784	0	0	108915632	MGS5086635.1	MGS5086635.1 excinuclease ABC subunit UvrC [Hydrogenophaga sp. A37]
22428012544	35303948288	13090011136	31995768832	MGS5086640.1	MGS5086640.1 HU family DNA-binding protein [Hydrogenophaga sp. A37]
4963966976	4697821184	4554177536	3997005568	MGS5086641.1	MGS5086641.1 SurA N-terminal domain-containing protein [Hydrogenophaga sp. A37]
335547616	942608384	758953472	377201216	MGS5086642.1	MGS5086642.1 NADPH:quinone oxidoreductase family protein [Hydrogenophaga sp. A37]
252740288	486241024	416209280	447900416	MGS5086643.1	MGS5086643.1 5'/3'-nucleotidase SurE [Hydrogenophaga sp. A37]
102926360	63976376	47394280	105891384	MGS5086644.1	MGS5086644.1 protein-L-isoaspartate(D-aspartate) O-methyltransferase [Hydrogenophaga sp. A37]
2311259904	2030788224	1693240832	2386701824	MGS5086645.1	MGS5086645.1 peptidoglycan DD-metalloendopeptidase family protein [Hydrogenophaga sp. A37]
0	0	12350836	0	MGS5086646.1	MGS5086646.1 3'-5' exonuclease [Hydrogenophaga sp. A37]
217346896	126440016	246301232	117055112	MGS5086647.1	MGS5086647.1 23S rRNA (uracil(1939)-C(5))-methyltransferase RlmD [Hydrogenophaga sp. A37]
239104736	742067328	108282696	484614496	MGS5086649.1	MGS5086649.1 Bax inhibitor-1 family protein [Hydrogenophaga sp. A37]
1325991936	1632856192	798658688	1223490560	MGS5086650.1	MGS5086650.1 GlcG/HbpS family heme-binding protein [Hydrogenophaga sp. A37]
545582848	404974496	163382640	545539648	MGS5086651.1	MGS5086651.1 hemin uptake protein HemP [Hydrogenophaga sp. A37]
149909824	952014144	0	203633760	MGS5086652.1	MGS5086652.1 ExbD/TolR family protein [Hydrogenophaga sp. A37]
3531431936	4288227328	4162851840	4546951168	MGS5086653.1	MGS5086653.1 MotA/TolQ/ExbB proton channel family protein [Hydrogenophaga sp. A37]
1605440000	990740480	966180480	1452085760	MGS5086654.1	MGS5086654.1 energy transducer TonB [Hydrogenophaga sp. A37]
638313600	276428640	264089664	496638528	MGS5086655.1	MGS5086655.1 alpha-hydroxy acid oxidase [Hydrogenophaga sp. A37]
884629888	536963456	681399680	694190080	MGS5086656.1	MGS5086656.1 Fe2+-dependent dioxygenase [Hydrogenophaga sp. A37]
30025279488	18551883776	37792956416	25838663680	MGS5086657.1	MGS5086657.1 TonB-dependent receptor [Hydrogenophaga sp. A37]
17383856128	26093735936	20470071296	16047741952	MGS5086658.1	MGS5086658.1 alkyl hydroperoxide reductase subunit C [Hydrogenophaga sp. A37]
2298942464	2596425472	4115154176	2463364352	MGS5086659.1	MGS5086659.1 alkyl hydroperoxide reductase subunit F [Hydrogenophaga sp. A37]
405203264	199187424	412791264	287800704	MGS5086662.1	MGS5086662.1 posphoenolpyruvate synthetase regulatory kinase/phosphorylase PpsR [Hydrogenophaga sp. A37]
10495165440	8453993472	12881198080	24184522752	MGS5086663.1	MGS5086663.1 phosphoenolpyruvate synthase [Hydrogenophaga sp. A37]
102432464	0	48349208	51655448	MGS5086668.1	MGS5086668.1 putative nucleotidyltransferase substrate binding domain-containing protein [Hydrogenophaga sp. A37]
5143314432	5543016960	6054711808	4996406784	MGS5086673.1	MGS5086673.1 30S ribosomal protein S6 [Hydrogenophaga sp. A37]
11429691392	8068148224	14051481600	10974889984	MGS5086675.1	MGS5086675.1 30S ribosomal protein S18 [Hydrogenophaga sp. A37]
24216696832	25511331840	19612708864	18544627712	MGS5086676.1	MGS5086676.1 50S ribosomal protein L9 [Hydrogenophaga sp. A37]
242695552	256059136	123704600	208433488	MGS5086677.1	MGS5086677.1 replicative DNA helicase [Hydrogenophaga sp. A37]
5909996544	5829008384	5282132992	5554841600	MGS5086678.1	MGS5086678.1 PhoH family protein [Hydrogenophaga sp. A37]
19965429760	17524035584	16107766784	20387135488	MGS5086679.1	MGS5086679.1 peroxiredoxin [Hydrogenophaga sp. A37]
34439384	89719240	67796976	0	MGS5086680.1	MGS5086680.1 Mth938-like domain-containing protein [Hydrogenophaga sp. A37]
1993680256	997655424	2285260544	1710259712	MGS5086681.1	MGS5086681.1 pyridoxal phosphate-dependent aminotransferase [Hydrogenophaga sp. A37]
5526344704	4565414400	5620105216	4349838848	MGS5086682.1	MGS5086682.1 homoserine dehydrogenase [Hydrogenophaga sp. A37]
1966126720	1951436032	2527307520	2659290112	MGS5086683.1	MGS5086683.1 threonine synthase [Hydrogenophaga sp. A37]
81850568	64546072	77593632	81341784	MGS5086684.1	MGS5086684.1 molybdopterin-guanine dinucleotide biosynthesis protein B [Hydrogenophaga sp. A37]
193447040	74655872	118575048	163188864	MGS5086685.1	MGS5086685.1 molybdopterin molybdotransferase MoeA [Hydrogenophaga sp. A37]
77169048	152342768	0	128776592	MGS5086686.1	MGS5086686.1 MoaD/ThiS family protein [Hydrogenophaga sp. A37]
87830528	36095088	82208184	62281148	MGS5086687.1	MGS5086687.1 molybdenum cofactor biosynthesis protein MoaE [Hydrogenophaga sp. A37]
31583898	0	36340000	0	MGS5086688.1	MGS5086688.1 GNAT family N-acetyltransferase [Hydrogenophaga sp. A37]
3693360384	2887889408	3133207552	3785771520	MGS5086689.1	MGS5086689.1 ATP-dependent chaperone ClpB [Hydrogenophaga sp. A37]
570915968	442932288	363941184	501419808	MGS5086690.1	MGS5086690.1 DUF1631 family protein [Hydrogenophaga sp. A37]
59887704	69732488	0	96441952	MGS5086693.1	MGS5086693.1 arsenate reductase (glutaredoxin) [Hydrogenophaga sp. A37]
187783472	151975584	200883344	221264016	MGS5086696.1	MGS5086696.1 thiamine pyrophosphate-binding protein [Hydrogenophaga sp. A37]
32034449408	87433912320	5044694016	73436987392	MGS5086699.1	MGS5086699.1 SWIB/MDM2 domain-containing protein [Hydrogenophaga sp. A37]
113795936	154064768	202384608	265980000	MGS5086700.1	MGS5086700.1 ribonuclease E activity regulator RraA [Hydrogenophaga sp. A37]
88259231744	89399189504	97527914496	79071821824	MGS5086704.1	MGS5086704.1 TonB-dependent receptor domain-containing protein [Hydrogenophaga sp. A37]
534624512	511050240	844267648	719465728	MGS5086705.1	MGS5086705.1 cobyrinate a,c-diamide synthase [Hydrogenophaga sp. A37]
779035008	704164736	987513088	860258880	MGS5086706.1	MGS5086706.1 cobalamin-binding protein [Hydrogenophaga sp. A37]
650576960	776458368	595010496	615873024	MGS5086707.1	MGS5086707.1 bifunctional adenosylcobinamide kinase/adenosylcobinamide-phosphate guanylyltransferase [Hydrogenophaga sp. A37]
655162048	785274624	1190540160	1036789376	MGS5086708.1	MGS5086708.1 ABC transporter substrate-binding protein [Hydrogenophaga sp. A37]
641492928	450229120	131833792	831815168	MGS5086710.1	MGS5086710.1 ABC transporter ATP-binding protein [Hydrogenophaga sp. A37]
857588608	750293888	906459200	723557888	MGS5086711.1	MGS5086711.1 energy-coupling factor ABC transporter permease [Hydrogenophaga sp. A37]
2047484416	1257990016	2079202304	1279565696	MGS5086712.1	MGS5086712.1 cob(I)yrinic acid a,c-diamide adenosyltransferase [Hydrogenophaga sp. A37]
0	0	101283296	66938612	MGS5086713.1	MGS5086713.1 ABC transporter substrate-binding protein [Hydrogenophaga sp. A37]
4944760832	5593762304	5365000704	5552483328	MGS5086714.1	MGS5086714.1 cobalamin biosynthesis protein CobW [Hydrogenophaga sp. A37]
63319772	21278416	128042424	65706980	MGS5086715.1	MGS5086715.1 cobaltochelatase subunit CobN [Hydrogenophaga sp. A37]
107448192	337541472	94809800	367011040	MGS5086716.1	MGS5086716.1 ATP-binding protein [Hydrogenophaga sp. A37]
139120320	71824496	335981536	173968368	MGS5086718.1	MGS5086718.1 DUF1636 domain-containing protein [Hydrogenophaga sp. A37]
3815785984	3884508416	3044472576	4234705152	MGS5086720.1	MGS5086720.1 biotin synthase BioB [Hydrogenophaga sp. A37]
995421568	1866237056	825797056	749440320	MGS5086721.1	MGS5086721.1 aspartate 1-decarboxylase [Hydrogenophaga sp. A37]
311821088	171651104	246754176	106538928	MGS5086722.1	MGS5086722.1 adenosylmethionine--8-amino-7-oxononanoate transaminase [Hydrogenophaga sp. A37]
252941280	323884064	156484384	188220640	MGS5086723.1	MGS5086723.1 dethiobiotin synthase [Hydrogenophaga sp. A37]
531700672	285062464	281109952	577250176	MGS5086724.1	MGS5086724.1 aminotransferase class I/II-fold pyridoxal phosphate-dependent enzyme [Hydrogenophaga sp. A37]
83019848	64753856	57176076	70167144	MGS5086725.1	MGS5086725.1 adenosylcobinamide-phosphate synthase CbiB [Hydrogenophaga sp. A37]
75437376	81764064	58345360	91470816	MGS5086726.1	MGS5086726.1 aminotransferase class I/II-fold pyridoxal phosphate-dependent enzyme [Hydrogenophaga sp. A37]
280129248	267296832	324484608	283041216	MGS5086727.1	MGS5086727.1 cobyric acid synthase [Hydrogenophaga sp. A37]
3601120512	3889974528	4949153792	4231875840	MGS5086728.1	MGS5086728.1 nicotinate-nucleotide--dimethylbenzimidazole phosphoribosyltransferase [Hydrogenophaga sp. A37]
10421356544	12834752512	12182546432	10367232000	MGS5086735.1	MGS5086735.1 aminotransferase-like domain-containing protein [Hydrogenophaga sp. A37]
121334240	12919564	0	104608520	MGS5086737.1	MGS5086737.1 hypothetical protein ACVC7V_09510 [Hydrogenophaga sp. A37]
0	0	0	0	MGS5086739.1	MGS5086739.1 alpha/beta fold hydrolase [Hydrogenophaga sp. A37]
87532112	94060544	62346940	68077568	MGS5086741.1	MGS5086741.1 3'-5' exonuclease [Hydrogenophaga sp. A37]
208477312	187985056	94585320	265300064	MGS5086743.1	MGS5086743.1 DUF6172 family protein [Hydrogenophaga sp. A37]
71778672	0	165032560	133958176	MGS5086744.1	MGS5086744.1 DEAD/DEAH box helicase [Hydrogenophaga sp. A37]
84374104	121675112	0	205741776	MGS5086745.1	MGS5086745.1 translation initiation factor Sui1 [Hydrogenophaga sp. A37]
588238400	439047360	771748736	539285184	MGS5086750.1	MGS5086750.1 phosphoserine phosphatase SerB [Hydrogenophaga sp. A37]
1340027904	937950976	927305728	217638512	MGS5086751.1	MGS5086751.1 transcription-repair coupling factor [Hydrogenophaga sp. A37]
81392416	32634384	0	102568240	MGS5086752.1	MGS5086752.1 2-C-methyl-D-erythritol 4-phosphate cytidylyltransferase [Hydrogenophaga sp. A37]
60223280	0	0	0	MGS5086754.1	MGS5086754.1 ATP-binding protein [Hydrogenophaga sp. A37]
2555445504	2736111616	2773370368	2676929536	MGS5086755.1	MGS5086755.1 osmolarity response regulator transcription factor OmpR [Hydrogenophaga sp. A37]
0	0	0	0	MGS5086757.1	MGS5086757.1 SIMPL domain-containing protein [Hydrogenophaga sp. A37]
2215710464	2092435072	3188709376	2940734464	MGS5086758.1	MGS5086758.1 3-hydroxybutyrate dehydrogenase [Hydrogenophaga sp. A37]
210155744	316834208	1032846208	588836992	MGS5086759.1	MGS5086759.1 alpha/beta fold hydrolase [Hydrogenophaga sp. A37]
337337824	216137824	502494496	496953056	MGS5086760.1	MGS5086760.1 RelA/SpoT family protein [Hydrogenophaga sp. A37]
47262436	219129200	76370720	93041608	MGS5086761.1	MGS5086761.1 polyhydroxyalkanoate synthesis repressor PhaR [Hydrogenophaga sp. A37]
1807587200	1673853440	2667446016	2185954304	MGS5086762.1	MGS5086762.1 30S ribosomal protein S12 methylthiotransferase RimO [Hydrogenophaga sp. A37]
740165632	0	92188096	223190944	MGS5086763.1	MGS5086763.1 ribonuclease R [Hydrogenophaga sp. A37]
35780366336	33436725248	35860475904	30281041920	MGS5086767.1	MGS5086767.1 30S ribosomal protein S2 [Hydrogenophaga sp. A37]
27793684480	40610086912	20812802048	34067613696	MGS5086768.1	MGS5086768.1 translation elongation factor Ts [Hydrogenophaga sp. A37]
3982797568	4579894784	4419279360	3639632128	MGS5086769.1	MGS5086769.1 UMP kinase [Hydrogenophaga sp. A37]
4304132608	6050073600	2473774336	5838105088	MGS5086770.1	MGS5086770.1 ribosome recycling factor [Hydrogenophaga sp. A37]
82919048	0	173157216	117012904	MGS5086771.1	MGS5086771.1 polyprenyl diphosphate synthase [Hydrogenophaga sp. A37]
236168512	213038144	270636096	203942752	MGS5086773.1	MGS5086773.1 1-deoxy-D-xylulose-5-phosphate reductoisomerase [Hydrogenophaga sp. A37]
151173184	0	47018472	145406912	MGS5086774.1	MGS5086774.1 RIP metalloprotease RseP [Hydrogenophaga sp. A37]
3592876288	3990960128	4448505856	3800084224	MGS5086775.1	MGS5086775.1 outer membrane protein assembly factor BamA [Hydrogenophaga sp. A37]
3309839104	3342794496	2607376384	3552644352	MGS5086776.1	MGS5086776.1 OmpH family outer membrane protein [Hydrogenophaga sp. A37]
410284352	265599168	292178592	413219072	MGS5086777.1	MGS5086777.1 UDP-3-O-(3-hydroxymyristoyl)glucosamine N-acyltransferase [Hydrogenophaga sp. A37]
348760864	238017264	336205888	357599328	MGS5086778.1	MGS5086778.1 3-hydroxyacyl-ACP dehydratase FabZ [Hydrogenophaga sp. A37]
89085888	99029144	192004800	224797568	MGS5086779.1	MGS5086779.1 acyl-ACP--UDP-N-acetylglucosamine O-acyltransferase [Hydrogenophaga sp. A37]
100205752	108807904	50541116	63824608	MGS5086780.1	MGS5086780.1 lipid-A-disaccharide synthase [Hydrogenophaga sp. A37]
6806001664	9774315520	7965585408	9276540928	MGS5086783.1	MGS5086783.1 glutamine-hydrolyzing carbamoyl-phosphate synthase small subunit [Hydrogenophaga sp. A37]
1650968832	2577308672	314519776	2170968064	MGS5086784.1	MGS5086784.1 hypothetical protein ACVC7V_09755 [Hydrogenophaga sp. A37]
11563640832	10627632128	12546800640	11920964608	MGS5086785.1	MGS5086785.1 carbamoyl-phosphate synthase large subunit [Hydrogenophaga sp. A37]
4769016832	4784977920	4321979904	5414837760	MGS5086788.1	MGS5086788.1 transcription elongation factor GreA [Hydrogenophaga sp. A37]
515949696	463092864	715359040	578690880	MGS5086791.1	MGS5086791.1 bifunctional methylenetetrahydrofolate dehydrogenase/methenyltetrahydrofolate cyclohydrolase FolD [Hydrogenophaga sp. A37]
1300475008	2634507520	2299413760	2297844480	MGS5086792.1	MGS5086792.1 response regulator transcription factor [Hydrogenophaga sp. A37]
124610720	135568800	150684976	0	MGS5086793.1	MGS5086793.1 PAS domain S-box protein [Hydrogenophaga sp. A37]
12352877568	10419914752	12023278592	12610676736	MGS5086794.1	MGS5086794.1 pyruvate dehydrogenase (acetyl-transferring), homodimeric type [Hydrogenophaga sp. A37]
8245656576	9768880128	7510879744	8870976512	MGS5086795.1	MGS5086795.1 dihydrolipoyllysine-residue acetyltransferase [Hydrogenophaga sp. A37]
4870507520	3752897536	5802497024	4018701568	MGS5086796.1	MGS5086796.1 dihydrolipoyl dehydrogenase [Hydrogenophaga sp. A37]
158412576	259054816	249707984	141112816	MGS5086797.1	MGS5086797.1 DUF72 domain-containing protein [Hydrogenophaga sp. A37]
0	0	0	37129516	MGS5086815.1	MGS5086815.1 apiosidase-like domain-containing protein [Hydrogenophaga sp. A37]
3476827904	3219972608	4153143808	2619792384	MGS5086824.1	MGS5086824.1 2OG-Fe(II) oxygenase [Hydrogenophaga sp. A37]
614424064	645168128	426319200	487612160	MGS5086827.1	MGS5086827.1 isochorismatase family protein [Hydrogenophaga sp. A37]
244380384	372662560	608795072	242222752	MGS5086828.1	MGS5086828.1 propionate--CoA ligase [Hydrogenophaga sp. A37]
0	6778459	0	0	MGS5086830.1	MGS5086830.1 ArsR/SmtB family transcription factor [Hydrogenophaga sp. A37]
20580308992	20899846144	23224545280	19810588672	MGS5086831.1	MGS5086831.1 2-oxoglutarate dehydrogenase E1 component [Hydrogenophaga sp. A37]
13713344512	12568901632	13635281920	12559236096	MGS5086832.1	MGS5086832.1 2-oxoglutarate dehydrogenase complex dihydrolipoyllysine-residue succinyltransferase [Hydrogenophaga sp. A37]
7834654720	9072471040	8909332480	8558340096	MGS5086833.1	MGS5086833.1 dihydrolipoyl dehydrogenase [Hydrogenophaga sp. A37]
99844920	90664848	119506896	92592816	MGS5086834.1	MGS5086834.1 cell division protein ZapE [Hydrogenophaga sp. A37]
198269488	361009728	398245824	185319216	MGS5086835.1	MGS5086835.1 PP2C family protein-serine/threonine phosphatase [Hydrogenophaga sp. A37]
1965943680	2389881088	1264244224	1923947776	MGS5086837.1	MGS5086837.1 outer membrane protein assembly factor BamD [Hydrogenophaga sp. A37]
154640848	0	64289032	0	MGS5086838.1	MGS5086838.1 RluA family pseudouridine synthase [Hydrogenophaga sp. A37]
297227392	168844880	37010484	253361088	MGS5086839.1	MGS5086839.1 SMC-Scp complex subunit ScpB [Hydrogenophaga sp. A37]
529771904	328430560	718102976	560726272	MGS5086840.1	MGS5086840.1 pseudouridine synthase [Hydrogenophaga sp. A37]
10994590720	18534785024	6094708736	13065891840	MGS5086841.1	MGS5086841.1 nucleoside-diphosphate kinase [Hydrogenophaga sp. A37]
300118048	340643008	374898368	425500640	MGS5086842.1	MGS5086842.1 23S rRNA (adenine(2503)-C(2))-methyltransferase RlmN [Hydrogenophaga sp. A37]
1174800128	850314944	771468160	1167999616	MGS5086843.1	MGS5086843.1 type IV pilus biogenesis/stability protein PilW [Hydrogenophaga sp. A37]
1801747584	1924568192	1050536960	1901321344	MGS5086844.1	MGS5086844.1 helix-turn-helix domain-containing protein [Hydrogenophaga sp. A37]
2233657088	2485395200	2238054912	2005285888	MGS5086845.1	MGS5086845.1 flavodoxin-dependent (E)-4-hydroxy-3-methylbut-2-enyl-diphosphate synthase [Hydrogenophaga sp. A37]
1755627776	1623347584	1871969664	1384097280	MGS5086846.1	MGS5086846.1 histidine--tRNA ligase [Hydrogenophaga sp. A37]
1386880512	2354314240	571668736	2055094912	MGS5086847.1	MGS5086847.1 YfgM family protein [Hydrogenophaga sp. A37]
1422544000	1486701824	1647115648	1358999168	MGS5086848.1	MGS5086848.1 outer membrane protein assembly factor BamB [Hydrogenophaga sp. A37]
199169920	166216592	372317760	147413104	MGS5086849.1	MGS5086849.1 ribosome biogenesis GTPase Der [Hydrogenophaga sp. A37]
920156416	1734335104	112328816	964887296	MGS5086850.1	MGS5086850.1 RNA chaperone Hfq [Hydrogenophaga sp. A37]
387376576	59347704	239618992	154226400	MGS5086851.1	MGS5086851.1 GTPase HflX [Hydrogenophaga sp. A37]
2196083968	1558929408	1702753024	1741222528	MGS5086852.1	MGS5086852.1 FtsH protease activity modulator HflK [Hydrogenophaga sp. A37]
2021345536	1653279488	2550199040	2307612416	MGS5086853.1	MGS5086853.1 protease modulator HflC [Hydrogenophaga sp. A37]
1085537024	1027310848	1764957824	1552764800	MGS5086855.1	MGS5086855.1 ATP phosphoribosyltransferase regulatory subunit [Hydrogenophaga sp. A37]
7873112576	8194470400	9732779008	9372188672	MGS5086856.1	MGS5086856.1 adenylosuccinate synthase [Hydrogenophaga sp. A37]
3189945344	3526691584	2514902016	3025446656	MGS5086857.1	MGS5086857.1 phosphoribosyltransferase [Hydrogenophaga sp. A37]
302268064	234177152	439717568	464465024	MGS5086858.1	MGS5086858.1 PLP-dependent transferase [Hydrogenophaga sp. A37]
312477440	296716032	227922320	293591296	MGS5086860.1	MGS5086860.1 tRNA 2-selenouridine(34) synthase MnmH [Hydrogenophaga sp. A37]
145097664	113022056	197608480	252541664	MGS5086861.1	MGS5086861.1 arylesterase [Hydrogenophaga sp. A37]
266715184	162371456	256125120	271273536	MGS5086862.1	MGS5086862.1 ABC transporter ATP-binding protein [Hydrogenophaga sp. A37]
555117504	439343520	994568896	750986688	MGS5086863.1	MGS5086863.1 23S rRNA (guanosine(2251)-2'-O)-methyltransferase RlmB [Hydrogenophaga sp. A37]
634844480	603044864	401000544	682651648	MGS5086865.1	MGS5086865.1 Yip1 family protein [Hydrogenophaga sp. A37]
26985662	61136584	74976896	0	MGS5086869.1	MGS5086869.1 response regulator [Hydrogenophaga sp. A37]
2327598336	2567895552	2558588928	2500549632	MGS5086871.1	MGS5086871.1 3-oxoacyl-ACP reductase FabG [Hydrogenophaga sp. A37]
188139168	133919584	111017264	258504960	MGS5086872.1	MGS5086872.1 3-hydroxyacyl-CoA dehydrogenase NAD-binding domain-containing protein [Hydrogenophaga sp. A37]
378354016	356482400	144533184	254013344	MGS5086873.1	MGS5086873.1 acetyl-CoA C-acetyltransferase [Hydrogenophaga sp. A37]
119075808	115619768	104457280	122897304	MGS5086876.1	MGS5086876.1 hypothetical protein ACVC7V_10220 [Hydrogenophaga sp. A37]
440598208	185866400	335584448	448395680	MGS5086879.1	MGS5086879.1 glycosyltransferase [Hydrogenophaga sp. A37]
1823837056	1606887040	3701639168	2626848256	MGS5086880.1	MGS5086880.1 UDP-glucuronic acid decarboxylase family protein [Hydrogenophaga sp. A37]
151935872	106756760	104939544	151768848	MGS5086882.1	MGS5086882.1 ABC transporter ATP-binding protein [Hydrogenophaga sp. A37]
28151396	7076726	39483720	0	MGS5086884.1	MGS5086884.1 AAA family ATPase [Hydrogenophaga sp. A37]
659831616	1384609536	827371904	676823936	MGS5086885.1	MGS5086885.1 bactofilin family protein [Hydrogenophaga sp. A37]
0	0	0	0	MGS5086887.1	MGS5086887.1 FAD-dependent monooxygenase [Hydrogenophaga sp. A37]
752309248	630724480	1320832128	2412640256	MGS5086892.1	MGS5086892.1 hypothetical protein ACVC7V_10300 [Hydrogenophaga sp. A37]
48476480	0	0	49313648	MGS5086893.1	MGS5086893.1 bacteriohemerythrin [Hydrogenophaga sp. A37]
346931488	548936384	404370752	530752096	MGS5086901.1	MGS5086901.1 CoA transferase [Hydrogenophaga sp. A37]
53600844	0	0	39804580	MGS5086903.1	MGS5086903.1 IclR family transcriptional regulator domain-containing protein [Hydrogenophaga sp. A37]
109564784	145952368	49513248	114987736	MGS5086905.1	MGS5086905.1 ABC transporter ATP-binding protein [Hydrogenophaga sp. A37]
33187352	43016368	43463276	0	MGS5086906.1	MGS5086906.1 ABC transporter ATP-binding protein [Hydrogenophaga sp. A37]
1138583168	931690816	2063244032	920737216	MGS5086909.1	MGS5086909.1 ABC transporter substrate-binding protein [Hydrogenophaga sp. A37]
63518628	0	0	26664936	MGS5086911.1	MGS5086911.1 sensor domain-containing protein [Hydrogenophaga sp. A37]
37489396	0	0	0	MGS5086914.1	MGS5086914.1 UbiA family prenyltransferase [Hydrogenophaga sp. A37]
50734644	0	0	83711048	MGS5086915.1	MGS5086915.1 ArnT family glycosyltransferase [Hydrogenophaga sp. A37]
134934240	253844432	124308536	92058848	MGS5086916.1	MGS5086916.1 SAM-dependent methyltransferase [Hydrogenophaga sp. A37]
0	122661576	196733024	0	MGS5086919.1	MGS5086919.1 PKD domain-containing protein [Hydrogenophaga sp. A37]
335289152	150853472	441423936	130396576	MGS5086921.1	MGS5086921.1 PKD domain-containing protein [Hydrogenophaga sp. A37]
0	0	66609784	64263316	MGS5086922.1	MGS5086922.1 glycosyltransferase family 2 protein [Hydrogenophaga sp. A37]
268974208	153671936	167115296	271621600	MGS5086923.1	MGS5086923.1 asparagine synthase (glutamine-hydrolyzing) [Hydrogenophaga sp. A37]
67598272	57192924	174949472	65074712	MGS5086924.1	MGS5086924.1 glycosyltransferase family 4 protein [Hydrogenophaga sp. A37]
300638560	173229152	285775712	203736224	MGS5086927.1	MGS5086927.1 AMP-binding protein [Hydrogenophaga sp. A37]
0	0	9837760	0	MGS5086928.1	MGS5086928.1 hypothetical protein ACVC7V_10480 [Hydrogenophaga sp. A37]
47901224	0	0	0	MGS5086930.1	MGS5086930.1 hypothetical protein ACVC7V_10490 [Hydrogenophaga sp. A37]
69817936	0	0	46221856	MGS5086931.1	MGS5086931.1 non-ribosomal peptide synthetase [Hydrogenophaga sp. A37]
87189792	150170320	121589080	174771568	MGS5086932.1	MGS5086932.1 glycosyltransferase [Hydrogenophaga sp. A37]
18887398	0	0	45712124	MGS5086933.1	MGS5086933.1 glycosyltransferase 61 family protein [Hydrogenophaga sp. A37]
27045746	0	0	0	MGS5086934.1	MGS5086934.1 4'-phosphopantetheinyl transferase family protein [Hydrogenophaga sp. A37]
1394259328	800701504	1209508608	1117778048	MGS5086935.1	MGS5086935.1 MupA/Atu3671 family FMN-dependent luciferase-like monooxygenase [Hydrogenophaga sp. A37]
91164704	72488176	0	0	MGS5086936.1	MGS5086936.1 glycosyltransferase family 2 protein [Hydrogenophaga sp. A37]
428558688	250453792	384338080	351307040	MGS5086937.1	MGS5086937.1 type I polyketide synthase [Hydrogenophaga sp. A37]
488688608	250953472	723482496	722070272	MGS5086938.1	MGS5086938.1 ExeA family protein [Hydrogenophaga sp. A37]
1372285696	997982336	1025697152	1098012800	MGS5086941.1	MGS5086941.1 CpsD/CapB family tyrosine-protein kinase [Hydrogenophaga sp. A37]
717095360	793399616	294877952	633288832	MGS5086942.1	MGS5086942.1 GumC family protein [Hydrogenophaga sp. A37]
370318784	537304704	33052148	434515456	MGS5086943.1	MGS5086943.1 hypothetical protein ACVC7V_10555 [Hydrogenophaga sp. A37]
1627709056	1309433344	1629005696	1556008448	MGS5086944.1	MGS5086944.1 polysaccharide biosynthesis/export family protein [Hydrogenophaga sp. A37]
0	0	27794248	0	MGS5086947.1	MGS5086947.1 glycosyltransferase [Hydrogenophaga sp. A37]
438657920	174999328	238189760	489597408	MGS5086950.1	MGS5086950.1 WecB/TagA/CpsF family glycosyltransferase [Hydrogenophaga sp. A37]
559621504	454508800	272195072	352437728	MGS5086951.1	MGS5086951.1 transglycosylase SLT domain-containing protein [Hydrogenophaga sp. A37]
123823296	2927730944	253810528	116973568	MGS5086952.1	MGS5086952.1 hydroxyacylglutathione hydrolase [Hydrogenophaga sp. A37]
72922208	0	0	0	MGS5086953.1	MGS5086953.1 class I SAM-dependent methyltransferase [Hydrogenophaga sp. A37]
123415832	204856640	161357680	248677568	MGS5086954.1	MGS5086954.1 ribonuclease HI [Hydrogenophaga sp. A37]
712901440	1205997824	792801088	826143360	MGS5086955.1	MGS5086955.1 efflux RND transporter periplasmic adaptor subunit [Hydrogenophaga sp. A37]
502390016	337945952	259435632	407405696	MGS5086956.1	MGS5086956.1 efflux RND transporter permease subunit [Hydrogenophaga sp. A37]
192587408	58821688	61922772	105161024	MGS5086957.1	MGS5086957.1 molybdopterin molybdotransferase MoeA [Hydrogenophaga sp. A37]
114339864	114362192	24027182	0	MGS5086958.1	MGS5086958.1 molybdenum cofactor guanylyltransferase MobA [Hydrogenophaga sp. A37]
714319296	1131122432	528801536	560908992	MGS5086959.1	MGS5086959.1 GTP 3',8-cyclase MoaA [Hydrogenophaga sp. A37]
96238952	109707168	37731224	81721056	MGS5086961.1	MGS5086961.1 sodium-translocating pyrophosphatase [Hydrogenophaga sp. A37]
569898176	2823289088	536525984	1282017536	MGS5086962.1	MGS5086962.1 inorganic diphosphatase [Hydrogenophaga sp. A37]
1566729984	2217501184	1337613696	1698402944	MGS5086963.1	MGS5086963.1 bactofilin family protein [Hydrogenophaga sp. A37]
724580736	868872064	569567104	426078400	MGS5086965.1	MGS5086965.1 bactofilin family protein [Hydrogenophaga sp. A37]
46548672	0	34859488	17978810	MGS5086968.1	MGS5086968.1 GNAT family N-acetyltransferase [Hydrogenophaga sp. A37]
334865856	225631712	246355936	270542080	MGS5086969.1	MGS5086969.1 NAD+ synthase [Hydrogenophaga sp. A37]
569292416	896804608	422479616	907758656	MGS5086971.1	MGS5086971.1 P-II family nitrogen regulator [Hydrogenophaga sp. A37]
115242624	115268144	60393360	124524704	MGS5086972.1	MGS5086972.1 LOG family protein [Hydrogenophaga sp. A37]
318781760	252584160	558964736	287317184	MGS5086975.1	MGS5086975.1 acetolactate synthase 3 catalytic subunit [Hydrogenophaga sp. A37]
825794880	456944480	771722176	885259008	MGS5086976.1	MGS5086976.1 acetolactate synthase small subunit [Hydrogenophaga sp. A37]
12379125760	16674166784	16427799552	11476152320	MGS5086977.1	MGS5086977.1 ketol-acid reductoisomerase [Hydrogenophaga sp. A37]
10219383808	12290822144	18156855296	9060767744	MGS5086979.1	MGS5086979.1 2-isopropylmalate synthase [Hydrogenophaga sp. A37]
733124608	603825280	605518592	619616384	MGS5086980.1	MGS5086980.1 serine hydrolase [Hydrogenophaga sp. A37]
354162944	479707616	391667616	274778336	MGS5086981.1	MGS5086981.1 IclR family transcriptional regulator [Hydrogenophaga sp. A37]
81609152	100577104	50889968	78760632	MGS5086996.1	MGS5086996.1 sigma-54-dependent transcriptional regulator [Hydrogenophaga sp. A37]
9064230	0	0	0	MGS5087036.1	MGS5087036.1 DUF4863 family protein [Hydrogenophaga sp. A37]
58265660	66513924	230845184	424518016	MGS5087040.1	MGS5087040.1 ferredoxin FdxA [Hydrogenophaga sp. A37]
221558016	154290176	472171264	374153920	MGS5087041.1	MGS5087041.1 sulfate adenylyltransferase subunit 1 [Hydrogenophaga sp. A37]
417351008	563359744	713422848	345213440	MGS5087042.1	MGS5087042.1 sulfate adenylyltransferase subunit CysD [Hydrogenophaga sp. A37]
335067264	205781792	167390208	373576160	MGS5087044.1	MGS5087044.1 DUF934 domain-containing protein [Hydrogenophaga sp. A37]
158778144	204719120	225922640	162225280	MGS5087045.1	MGS5087045.1 nitrite/sulfite reductase [Hydrogenophaga sp. A37]
99009632	0	118115672	49915728	MGS5087047.1	MGS5087047.1 hypothetical protein ACVC7V_11110 [Hydrogenophaga sp. A37]
53302980	0	0	76542880	MGS5087048.1	MGS5087048.1 FAD-dependent oxidoreductase [Hydrogenophaga sp. A37]
271318624	3046226688	119399984	916173312	MGS5087049.1	MGS5087049.1 oxidative damage protection protein [Hydrogenophaga sp. A37]
2127009664	1744618880	3039728384	2610322688	MGS5087050.1	MGS5087050.1 ferredoxin--NADP reductase [Hydrogenophaga sp. A37]
267604032	255762848	141734320	351615520	MGS5087051.1	MGS5087051.1 disulfide bond formation protein B [Hydrogenophaga sp. A37]
375774336	369671904	477450464	443012576	MGS5087053.1	MGS5087053.1 amino-acid N-acetyltransferase [Hydrogenophaga sp. A37]
135293472	91176656	130815936	130159952	MGS5087054.1	MGS5087054.1 ATP-dependent RNA helicase HrpA [Hydrogenophaga sp. A37]
245481488	130118848	325342272	288954944	MGS5087055.1	MGS5087055.1 pyridoxal phosphate-dependent aminotransferase [Hydrogenophaga sp. A37]
0	0	92780064	45058876	MGS5087056.1	MGS5087056.1 CysB family HTH-type transcriptional regulator [Hydrogenophaga sp. A37]
0	56173888	0	36232716	MGS5087057.1	MGS5087057.1 sirohydrochlorin chelatase [Hydrogenophaga sp. A37]
110298512	0	118047360	136638832	MGS5087058.1	MGS5087058.1 LPS export ABC transporter permease LptG [Hydrogenophaga sp. A37]
612985728	423156256	579770624	102023472	MGS5087060.1	MGS5087060.1 leucyl aminopeptidase [Hydrogenophaga sp. A37]
0	0	0	0	MGS5087061.1	MGS5087061.1 DNA polymerase III subunit chi [Hydrogenophaga sp. A37]
205803143168	370361892864	87589199872	281494257664	MGS5087062.1	MGS5087062.1 branched-chain amino acid ABC transporter substrate-binding protein [Hydrogenophaga sp. A37]
77968784	0	177907904	91170208	MGS5087064.1	MGS5087064.1 hypothetical protein ACVC7V_11195 [Hydrogenophaga sp. A37]
13549781	0	0	0	MGS5087068.1	MGS5087068.1 winged helix-turn-helix domain-containing protein [Hydrogenophaga sp. A37]
33689712	0	21308586	0	MGS5087083.1	MGS5087083.1 AAA family ATPase [Hydrogenophaga sp. A37]
64398680	0	0	48590720	MGS5087084.1	MGS5087084.1 restriction endonuclease subunit S [Hydrogenophaga sp. A37]
118152576	18649888	41588600	61299892	MGS5087085.1	MGS5087085.1 PDDEXK nuclease domain-containing protein [Hydrogenophaga sp. A37]
329222432	333453920	261727600	325172320	MGS5087086.1	MGS5087086.1 N-6 DNA methylase [Hydrogenophaga sp. A37]
134657696	143669200	78166344	52497628	MGS5087087.1	MGS5087087.1 type I restriction-modification system endonuclease [Hydrogenophaga sp. A37]
224451504	35805696	89351152	124048312	MGS5087104.1	MGS5087104.1 hypothetical protein ACVC7V_11400 [Hydrogenophaga sp. A37]
13797553	0	21261042	12487149	MGS5087118.1	MGS5087118.1 DEAD/DEAH box helicase [Hydrogenophaga sp. A37]
1201164800	915852224	1079734144	1474050944	MGS5087122.1	MGS5087122.1 SPFH domain-containing protein [Hydrogenophaga sp. A37]
3541107712	2213231872	4747701760	3093927168	MGS5087124.1	MGS5087124.1 Orn/Lys/Arg family decarboxylase [Hydrogenophaga sp. A37]
6777399808	11663027200	2187767808	11146578944	MGS5087127.1	MGS5087127.1 enoyl-ACP reductase FabI [Hydrogenophaga sp. A37]
74518592	0	64407800	60095820	MGS5087128.1	MGS5087128.1 extracellular solute-binding protein [Hydrogenophaga sp. A37]
116377824	0	44491572	36643528	MGS5087131.1	MGS5087131.1 ABC transporter ATP-binding protein [Hydrogenophaga sp. A37]
49287896	33786868	0	43857228	MGS5087132.1	MGS5087132.1 DUF2189 domain-containing protein [Hydrogenophaga sp. A37]
540193408	258069696	596212480	14676395	MGS5087134.1	MGS5087134.1 ribosome maturation factor RimP [Hydrogenophaga sp. A37]
8573159936	6707627008	9817011200	7981158400	MGS5087135.1	MGS5087135.1 transcription termination factor NusA [Hydrogenophaga sp. A37]
14800800768	13015860224	14569830400	11868169216	MGS5087136.1	MGS5087136.1 translation initiation factor IF-2 [Hydrogenophaga sp. A37]
991446336	1082397952	876051776	916300928	MGS5087137.1	MGS5087137.1 30S ribosome-binding factor RbfA [Hydrogenophaga sp. A37]
186108688	62048008	323820032	349464896	MGS5087138.1	MGS5087138.1 tRNA pseudouridine(55) synthase TruB [Hydrogenophaga sp. A37]
16425177088	14070398976	21681459200	15476749312	MGS5087139.1	MGS5087139.1 translational GTPase TypA [Hydrogenophaga sp. A37]
226658256	216976448	84741984	93721152	MGS5087141.1	MGS5087141.1 enoyl-CoA hydratase/isomerase family protein [Hydrogenophaga sp. A37]
0	71812600	0	74559592	MGS5087143.1	MGS5087143.1 type II toxin-antitoxin system RatA family toxin [Hydrogenophaga sp. A37]
6155900416	5852924928	7421303808	5795967488	MGS5087146.1	MGS5087146.1 IMP dehydrogenase [Hydrogenophaga sp. A37]
2599509248	2043096192	3947134464	3212995584	MGS5087148.1	MGS5087148.1 glutamine-hydrolyzing GMP synthase [Hydrogenophaga sp. A37]
1136073344	707267968	1144109824	1331293312	MGS5087161.1	MGS5087161.1 LD-carboxypeptidase [Hydrogenophaga sp. A37]
108214288	0	111533448	0	MGS5087163.1	MGS5087163.1 FHA domain-containing protein [Hydrogenophaga sp. A37]
13177078	0	12850467	0	MGS5087166.1	MGS5087166.1 ABC transporter ATP-binding protein [Hydrogenophaga sp. A37]
15588271104	20472784896	14829488128	18842898432	MGS5087170.1	MGS5087170.1 transporter substrate-binding domain-containing protein [Hydrogenophaga sp. A37]
575289984	509484608	451472032	311866336	MGS5087172.1	MGS5087172.1 tripartite tricarboxylate transporter permease [Hydrogenophaga sp. A37]
13017594	18657538	11613586	0	MGS5087173.1	MGS5087173.1 tripartite tricarboxylate transporter TctB family protein [Hydrogenophaga sp. A37]
0	0	154752192	0	MGS5087174.1	MGS5087174.1 ankyrin repeat domain-containing protein [Hydrogenophaga sp. A37]
0	43700336	0	0	MGS5087175.1	MGS5087175.1 TatD family hydrolase [Hydrogenophaga sp. A37]
366930144	541251264	299663680	213108144	MGS5087176.1	MGS5087176.1 PilZ domain-containing protein [Hydrogenophaga sp. A37]
75472776	403949536	303317664	215118240	MGS5087177.1	MGS5087177.1 DNA polymerase III subunit delta' [Hydrogenophaga sp. A37]
175696992	136811552	135665136	185957088	MGS5087178.1	MGS5087178.1 dTMP kinase [Hydrogenophaga sp. A37]
226972736	216371232	95986832	414959136	MGS5087179.1	MGS5087179.1 endolytic transglycosylase MltG [Hydrogenophaga sp. A37]
650317568	434343104	270953088	396306432	MGS5087180.1	MGS5087180.1 CAF17-like 4Fe-4S cluster assembly/insertion protein YgfZ [Hydrogenophaga sp. A37]
81555576	117116352	424499520	141462272	MGS5087182.1	MGS5087182.1 YbgC/FadM family acyl-CoA thioesterase [Hydrogenophaga sp. A37]
95188456	215412208	196528064	202912128	MGS5087184.1	MGS5087184.1 iron-containing alcohol dehydrogenase [Hydrogenophaga sp. A37]
159347760	378220032	892340160	446063264	MGS5087185.1	MGS5087185.1 hypothetical protein ACVC7V_11835 [Hydrogenophaga sp. A37]
2165288448	2414336000	637665088	2955177728	MGS5087186.1	MGS5087186.1 YcjF family protein [Hydrogenophaga sp. A37]
16084011008	17316112384	16304686080	20280297472	MGS5087190.1	MGS5087190.1 peptidylprolyl isomerase [Hydrogenophaga sp. A37]
13889975	0	44878104	0	MGS5087191.1	MGS5087191.1 glutamine synthetase family protein [Hydrogenophaga sp. A37]
118008696	85821496	54826408	142404368	MGS5087192.1	MGS5087192.1 aspartate aminotransferase family protein [Hydrogenophaga sp. A37]
470263072	354826720	616789824	318016864	MGS5087195.1	MGS5087195.1 alpha/beta fold hydrolase [Hydrogenophaga sp. A37]
668265216	850368256	601812608	783413312	MGS5087200.1	MGS5087200.1 hypothetical protein ACVC7V_11910 [Hydrogenophaga sp. A37]
28700150	0	0	13587435	MGS5087201.1	MGS5087201.1 hypothetical protein ACVC7V_11915 [Hydrogenophaga sp. A37]
59549864	25846862	25281992	66886160	MGS5087203.1	MGS5087203.1 DUF808 domain-containing protein [Hydrogenophaga sp. A37]
5131526144	4393704960	5185345536	3567276544	MGS5087204.1	MGS5087204.1 phosphoribosylformylglycinamidine synthase [Hydrogenophaga sp. A37]
2145040384	2135482624	1457394304	2386858496	MGS5087205.1	MGS5087205.1 hypothetical protein ACVC7V_11935 [Hydrogenophaga sp. A37]
1120756736	787337472	2292136448	958640832	MGS5087206.1	MGS5087206.1 type I methionyl aminopeptidase [Hydrogenophaga sp. A37]
129507856	0	0	119379328	MGS5087207.1	MGS5087207.1 [protein-PII] uridylyltransferase [Hydrogenophaga sp. A37]
1032852864	823975680	895995456	1216343168	MGS5087208.1	MGS5087208.1 efflux RND transporter permease subunit [Hydrogenophaga sp. A37]
2026099328	2474361856	2342476800	2553711872	MGS5087209.1	MGS5087209.1 efflux RND transporter periplasmic adaptor subunit [Hydrogenophaga sp. A37]
532154048	541961728	181838816	515734592	MGS5087210.1	MGS5087210.1 efflux transporter outer membrane subunit [Hydrogenophaga sp. A37]
26525280	24256726	24847882	19205854	MGS5087211.1	MGS5087211.1 peptide deformylase [Hydrogenophaga sp. A37]
1034421824	722005696	978797120	973083648	MGS5087213.1	MGS5087213.1 NAD-dependent DNA ligase LigA [Hydrogenophaga sp. A37]
611875840	1164981376	248512384	1453958912	MGS5087214.1	MGS5087214.1 cell division protein ZipA C-terminal FtsZ-binding domain-containing protein [Hydrogenophaga sp. A37]
541161856	733375232	537751104	616018368	MGS5087215.1	MGS5087215.1 chromosome segregation protein SMC [Hydrogenophaga sp. A37]
875119680	757321856	998396928	1045044736	MGS5087216.1	MGS5087216.1 succinyldiaminopimelate transaminase [Hydrogenophaga sp. A37]
9785207808	7786125824	11933843456	9833169920	MGS5087217.1	MGS5087217.1 2,3,4,5-tetrahydropyridine-2,6-dicarboxylate N-succinyltransferase [Hydrogenophaga sp. A37]
1706522368	1349586432	1475315584	1620640256	MGS5087218.1	MGS5087218.1 PilT/PilU family type 4a pilus ATPase [Hydrogenophaga sp. A37]
0	0	94876144	60580428	MGS5087219.1	MGS5087219.1 succinyl-diaminopimelate desuccinylase [Hydrogenophaga sp. A37]
575051776	650153920	583704576	547646464	MGS5087221.1	MGS5087221.1 ABC-F family ATP-binding cassette domain-containing protein [Hydrogenophaga sp. A37]
274251360	171393360	252962288	230728192	MGS5087227.1	MGS5087227.1 tRNA threonylcarbamoyladenosine dehydratase [Hydrogenophaga sp. A37]
1241063424	2104021376	616921344	2061895552	MGS5087229.1	MGS5087229.1 tol-pal system protein YbgF [Hydrogenophaga sp. A37]
2467221760	3230532096	2196007424	2749086208	MGS5087230.1	MGS5087230.1 peptidoglycan-associated lipoprotein Pal [Hydrogenophaga sp. A37]
3967458816	6096471552	6118137344	4557292032	MGS5087231.1	MGS5087231.1 Tol-Pal system beta propeller repeat protein TolB [Hydrogenophaga sp. A37]
288489920	236115088	212469088	246413488	MGS5087232.1	MGS5087232.1 lipid A export permease/ATP-binding protein MsbA [Hydrogenophaga sp. A37]
195547840	0	168798480	209021952	MGS5087234.1	MGS5087234.1 Rne/Rng family ribonuclease [Hydrogenophaga sp. A37]
1764814464	2156359680	2015530240	2106318592	MGS5087237.1	MGS5087237.1 ribosome silencing factor [Hydrogenophaga sp. A37]
189403168	123581296	201944256	201967712	MGS5087239.1	MGS5087239.1 oxygen-dependent coproporphyrinogen oxidase [Hydrogenophaga sp. A37]
2619306240	1999638528	4037692928	2751542528	MGS5087240.1	MGS5087240.1 phosphoribosylamine--glycine ligase [Hydrogenophaga sp. A37]
972453504	753551616	880272768	810713344	MGS5087241.1	MGS5087241.1 YebC/PmpR family DNA-binding transcriptional regulator [Hydrogenophaga sp. A37]
8301773824	15370582016	595893312	11571600384	MGS5087242.1	MGS5087242.1 helicase HerA-like C-terminal domain-containing protein [Hydrogenophaga sp. A37]
0	31652642	0	0	MGS5087243.1	MGS5087243.1 DUF1499 domain-containing protein [Hydrogenophaga sp. A37]
0	0	0	51128772	MGS5087244.1	MGS5087244.1 SGNH/GDSL hydrolase family protein [Hydrogenophaga sp. A37]
13788907520	11617451008	13343197184	12975771648	MGS5087245.1	MGS5087245.1 ATP-dependent Clp protease ATP-binding subunit ClpA [Hydrogenophaga sp. A37]
0	186527904	0	199208544	MGS5087246.1	MGS5087246.1 ATP-dependent Clp protease adapter ClpS [Hydrogenophaga sp. A37]
108542504	177198784	145034176	114036800	MGS5087273.1	MGS5087273.1 metallophosphoesterase family protein [Hydrogenophaga sp. A37]
0	0	43449572	0	MGS5087361.1	MGS5087361.1 DUF192 domain-containing protein [Hydrogenophaga sp. A37]
27872970752	26580240384	34482167808	27959281664	MGS5087362.1	MGS5087362.1 NADP-dependent isocitrate dehydrogenase [Hydrogenophaga sp. A37]
23018094592	22389329920	29477421056	17188538368	MGS5087363.1	MGS5087363.1 superoxide dismutase [Hydrogenophaga sp. A37]
582907712	404586336	182780928	400692256	MGS5087365.1	MGS5087365.1 MotA/TolQ/ExbB proton channel family protein [Hydrogenophaga sp. A37]
165822800	190426432	309098816	323932544	MGS5087369.1	MGS5087369.1 3-deoxy-manno-octulosonate cytidylyltransferase [Hydrogenophaga sp. A37]
9233303552	5849748992	5572914176	10845793280	MGS5087370.1	MGS5087370.1 adenylate kinase [Hydrogenophaga sp. A37]
680363968	368301120	955821760	448996192	MGS5087371.1	MGS5087371.1 asparaginase [Hydrogenophaga sp. A37]
287689216	113738032	221890432	106925208	MGS5087372.1	MGS5087372.1 transcriptional repressor LexA [Hydrogenophaga sp. A37]
211772480	33378200	153545568	133097040	MGS5087374.1	MGS5087374.1 D-2-hydroxyacid dehydrogenase family protein [Hydrogenophaga sp. A37]
435528864	377774304	700858176	402468224	MGS5087375.1	MGS5087375.1 type IV pilus assembly protein FimV [Hydrogenophaga sp. A37]
992665408	787111168	1212457344	887356800	MGS5087376.1	MGS5087376.1 3-hydroxyacyl-CoA dehydrogenase [Hydrogenophaga sp. A37]
308188416	339153152	328649248	365659040	MGS5087377.1	MGS5087377.1 oxepin-CoA hydrolase, alternative type [Hydrogenophaga sp. A37]
307813120	100044704	55126996	172656288	MGS5087378.1	MGS5087378.1 Crp/Fnr family transcriptional regulator [Hydrogenophaga sp. A37]
94796176	95099144	79415656	123390016	MGS5087379.1	MGS5087379.1 phosphotransferase [Hydrogenophaga sp. A37]
1174685696	833651456	1182092416	969367232	MGS5087380.1	MGS5087380.1 acyl-CoA dehydrogenase family protein [Hydrogenophaga sp. A37]
27630994	45901520	0	47982004	MGS5087382.1	MGS5087382.1 MAPEG family protein [Hydrogenophaga sp. A37]
277780544	220290464	133320464	189495584	MGS5087383.1	MGS5087383.1 recombination mediator RecR [Hydrogenophaga sp. A37]
112274104	147075408	62225616	539474752	MGS5087384.1	MGS5087384.1 YbaB/EbfC family nucleoid-associated protein [Hydrogenophaga sp. A37]
814709184	917275584	645098752	1023428032	MGS5087385.1	MGS5087385.1 DNA polymerase III subunit gamma/tau [Hydrogenophaga sp. A37]
85827216	66744028	25031328	31950962	MGS5087386.1	MGS5087386.1 Bug family tripartite tricarboxylate transporter substrate binding protein [Hydrogenophaga sp. A37]
156078400	134761536	141612416	151180288	MGS5087387.1	MGS5087387.1 TIGR03862 family flavoprotein [Hydrogenophaga sp. A37]
22149824	0	0	0	MGS5087388.1	MGS5087388.1 UvrD-helicase domain-containing protein [Hydrogenophaga sp. A37]
65737376	0	0	25095256	MGS5087389.1	MGS5087389.1 PD-(D/E)XK nuclease family protein [Hydrogenophaga sp. A37]
11848404992	18491396096	5096769536	17135712256	MGS5087390.1	MGS5087390.1 thioredoxin TrxA [Hydrogenophaga sp. A37]
7817093120	5809482752	8189664256	5918760448	MGS5087391.1	MGS5087391.1 transcription termination factor Rho [Hydrogenophaga sp. A37]
7059110400	7106870784	3611047936	14023007232	MGS5087392.1	MGS5087392.1 type B 50S ribosomal protein L31 [Hydrogenophaga sp. A37]
0	13195917	52095480	72921272	MGS5087400.1	MGS5087400.1 phosphate ABC transporter substrate-binding protein PstS [Hydrogenophaga sp. A37]
167955056	191294208	182376272	115815600	MGS5087404.1	MGS5087404.1 isocitrate/isopropylmalate dehydrogenase family protein [Hydrogenophaga sp. A37]
1565439744	3866552064	227399008	3761327872	MGS5087414.1	MGS5087414.1 hypothetical protein ACVC7V_13035 [Hydrogenophaga sp. A37]
11219335	20997178	0	0	MGS5087415.1	MGS5087415.1 SixA phosphatase family protein [Hydrogenophaga sp. A37]
12469624	20565094	56650068	62145856	MGS5087424.1	MGS5087424.1 ArsJ-associated glyceraldehyde-3-phosphate dehydrogenase [Hydrogenophaga sp. A37]
661927680	1141823744	238085920	1521695360	MGS5087427.1	MGS5087427.1 hypothetical protein ACVC7V_13105 [Hydrogenophaga sp. A37]
275524000	18142660	334653568	96698648	MGS5087429.1	MGS5087429.1 exo-beta-N-acetylmuramidase NamZ family protein [Hydrogenophaga sp. A37]
290822144	94346648	348560704	411984160	MGS5087430.1	MGS5087430.1 GNAT family N-acetyltransferase [Hydrogenophaga sp. A37]
102587504	428034304	424483264	154129136	MGS5087431.1	MGS5087431.1 phosphoglucosamine mutase [Hydrogenophaga sp. A37]
0	0	17434298	0	MGS5087432.1	MGS5087432.1 type IV secretory system conjugative DNA transfer family protein [Hydrogenophaga sp. A37]
0	0	112917816	0	MGS5087436.1	MGS5087436.1 hypothetical protein ACVC7V_13150 [Hydrogenophaga sp. A37]
66813772	0	20811400	94290544	MGS5087437.1	MGS5087437.1 P-type DNA transfer ATPase VirB11 [Hydrogenophaga sp. A37]
1168749952	735907328	846105856	794955008	MGS5087438.1	MGS5087438.1 TrbI/VirB10 family protein [Hydrogenophaga sp. A37]
345411136	414487520	557311232	160785600	MGS5087439.1	MGS5087439.1 TrbG/VirB9 family P-type conjugative transfer protein [Hydrogenophaga sp. A37]
327783488	280558080	774739968	381272416	MGS5087440.1	MGS5087440.1 virB8 family protein [Hydrogenophaga sp. A37]
0	0	0	153502896	MGS5087441.1	MGS5087441.1 hypothetical protein ACVC7V_13175 [Hydrogenophaga sp. A37]
133424992	996893696	99684072	241358944	MGS5087444.1	MGS5087444.1 hypothetical protein ACVC7V_13190 [Hydrogenophaga sp. A37]
41539276	0	0	277553792	MGS5087445.1	MGS5087445.1 hypothetical protein ACVC7V_13195 [Hydrogenophaga sp. A37]
1002319872	582127168	865367296	868327616	MGS5087447.1	MGS5087447.1 VirB4 family type IV secretion/conjugal transfer ATPase [Hydrogenophaga sp. A37]
192038064	74994440	681874112	542871616	MGS5087449.1	MGS5087449.1 TrbC/VirB2 family protein [Hydrogenophaga sp. A37]
0	90750784	0	0	MGS5087450.1	MGS5087450.1 lytic transglycosylase domain-containing protein [Hydrogenophaga sp. A37]
173870144	135930992	128576768	184680464	MGS5087451.1	MGS5087451.1 dihydropteroate synthase [Hydrogenophaga sp. A37]
2602677760	2953995776	3389563136	3219096576	MGS5087452.1	MGS5087452.1 ATP-dependent zinc metalloprotease FtsH [Hydrogenophaga sp. A37]
48237080	0	0	28775820	MGS5087453.1	MGS5087453.1 RlmE family RNA methyltransferase [Hydrogenophaga sp. A37]
3083419648	2847843328	2197140224	2689241600	MGS5087454.1	MGS5087454.1 YhbY family RNA-binding protein [Hydrogenophaga sp. A37]
2894417408	4311254016	3220808192	2640396800	MGS5087455.1	MGS5087455.1 M3 family metallopeptidase [Hydrogenophaga sp. A37]
118690496	301245888	0	430643872	MGS5087456.1	MGS5087456.1 glutaredoxin family protein [Hydrogenophaga sp. A37]
2761481728	2199174400	1992891648	2236165376	MGS5087457.1	MGS5087457.1 ribose-5-phosphate isomerase RpiA [Hydrogenophaga sp. A37]
759900544	666051328	540277312	721334400	MGS5087458.1	MGS5087458.1 quinone-dependent dihydroorotate dehydrogenase [Hydrogenophaga sp. A37]
75302192	65322540	65444828	76600048	MGS5087459.1	MGS5087459.1 NAD(P)/FAD-dependent oxidoreductase [Hydrogenophaga sp. A37]
38665684	91000192	0	34486800	MGS5087461.1	MGS5087461.1 DNA polymerase III subunit epsilon [Hydrogenophaga sp. A37]
0	46681060	65701416	43242504	MGS5087462.1	MGS5087462.1 ISC system 2Fe-2S type ferredoxin [Hydrogenophaga sp. A37]
986355072	785550144	1499885696	1304038912	MGS5087463.1	MGS5087463.1 Fe-S protein assembly chaperone HscA [Hydrogenophaga sp. A37]
0	19975048	0	0	MGS5087464.1	MGS5087464.1 Fe-S protein assembly co-chaperone HscB [Hydrogenophaga sp. A37]
71176672	60135568	148124864	91675904	MGS5087465.1	MGS5087465.1 iron-sulfur cluster assembly protein IscA [Hydrogenophaga sp. A37]
907753600	2913434880	1282507136	2434338304	MGS5087466.1	MGS5087466.1 Fe-S cluster assembly scaffold IscU [Hydrogenophaga sp. A37]
3924422912	3408705024	6390201344	4033774592	MGS5087467.1	MGS5087467.1 IscS subfamily cysteine desulfurase [Hydrogenophaga sp. A37]
1755640064	1570330112	1253968128	1650911872	MGS5087468.1	MGS5087468.1 Fe-S cluster assembly transcriptional regulator IscR [Hydrogenophaga sp. A37]
0	0	0	18505878	MGS5087469.1	MGS5087469.1 sensor histidine kinase [Hydrogenophaga sp. A37]
311762144	228881760	266247680	281936672	MGS5087470.1	MGS5087470.1 LuxR C-terminal-related transcriptional regulator [Hydrogenophaga sp. A37]
149713312	60218384	140707952	117859080	MGS5087471.1	MGS5087471.1 excinuclease ABC subunit UvrB [Hydrogenophaga sp. A37]
11788764160	13926120448	16730814464	14476657664	MGS5087472.1	MGS5087472.1 amino acid aminotransferase [Hydrogenophaga sp. A37]
1703424384	1334882944	1586539520	1925617920	MGS5087473.1	MGS5087473.1 polyhydroxyalkanoate depolymerase [Hydrogenophaga sp. A37]
1769417728	3264757760	743565120	2230767360	MGS5087477.1	MGS5087477.1 VOC family protein [Hydrogenophaga sp. A37]
11293177856	11854043136	13354437632	11455002624	MGS5087478.1	MGS5087478.1 acetyl-CoA carboxylase biotin carboxylase subunit [Hydrogenophaga sp. A37]
8723652608	8524846080	9217765376	8239958016	MGS5087479.1	MGS5087479.1 acyl-CoA carboxylase subunit beta [Hydrogenophaga sp. A37]
410374976	262540960	162351712	298641024	MGS5087480.1	MGS5087480.1 methylmalonyl Co-A mutase-associated GTPase MeaB [Hydrogenophaga sp. A37]
8558353920	8599008256	7953648640	7581977088	MGS5087481.1	MGS5087481.1 methylmalonyl-CoA mutase [Hydrogenophaga sp. A37]
1280893312	2694942464	1076179584	2157979648	MGS5087482.1	MGS5087482.1 GntR family transcriptional regulator [Hydrogenophaga sp. A37]
45633724	74390656	61206816	0	MGS5087483.1	MGS5087483.1 Dyp-type peroxidase [Hydrogenophaga sp. A37]
12598981	11248761	17155730	0	MGS5087487.1	MGS5087487.1 PrkA family serine protein kinase [Hydrogenophaga sp. A37]
976757504	4564808192	955090368	2941857536	MGS5087489.1	MGS5087489.1 outer membrane protein [Hydrogenophaga sp. A37]
7834883584	16389437440	5042344960	12093236224	MGS5087490.1	MGS5087490.1 acetoacetyl-CoA reductase [Hydrogenophaga sp. A37]
20956870656	22231556096	19620667392	20478982144	MGS5087491.1	MGS5087491.1 acetyl-CoA C-acetyltransferase [Hydrogenophaga sp. A37]
1973937280	3240956160	4767350784	2666317568	MGS5087492.1	MGS5087492.1 class I poly(R)-hydroxyalkanoic acid synthase [Hydrogenophaga sp. A37]
730711936	687919168	755581888	1218965120	MGS5087495.1	MGS5087495.1 maleylacetoacetate isomerase [Hydrogenophaga sp. A37]
212077200	120915032	138336176	169504752	MGS5087497.1	MGS5087497.1 ribose-phosphate diphosphokinase [Hydrogenophaga sp. A37]
46246472	10903183	9851538	29096684	MGS5087498.1	MGS5087498.1 thymidine phosphorylase family protein [Hydrogenophaga sp. A37]
88443120	87372592	62102520	62686832	MGS5087499.1	MGS5087499.1 Rieske 2Fe-2S domain-containing protein [Hydrogenophaga sp. A37]
354974080	729455232	474883776	538077824	MGS5087501.1	MGS5087501.1 fumarylacetoacetate hydrolase family protein [Hydrogenophaga sp. A37]
4522371584	3593759744	6411571712	4744461824	MGS5087502.1	MGS5087502.1 TRAP transporter substrate-binding protein [Hydrogenophaga sp. A37]
108959688	156186336	101347040	0	MGS5087503.1	MGS5087503.1 NUDIX hydrolase [Hydrogenophaga sp. A37]
0	0	160343952	88674912	MGS5087504.1	MGS5087504.1 MerR family transcriptional regulator [Hydrogenophaga sp. A37]
1201407232	1522336640	959501568	998693696	MGS5087505.1	MGS5087505.1 integration host factor subunit alpha [Hydrogenophaga sp. A37]
2440292352	1384822656	2856724736	3068374528	MGS5087506.1	MGS5087506.1 phenylalanine--tRNA ligase subunit beta [Hydrogenophaga sp. A37]
903456896	910598848	1212565248	834558144	MGS5087507.1	MGS5087507.1 phenylalanine--tRNA ligase subunit alpha [Hydrogenophaga sp. A37]
10176966656	5363812352	3650800128	11080496128	MGS5087508.1	MGS5087508.1 50S ribosomal protein L20 [Hydrogenophaga sp. A37]
3155768576	5360570880	1804571392	4030924800	MGS5087509.1	MGS5087509.1 50S ribosomal protein L35 [Hydrogenophaga sp. A37]
4411935744	2934917888	4337794560	3573214208	MGS5087510.1	MGS5087510.1 translation initiation factor IF-3 [Hydrogenophaga sp. A37]
4561352192	3347792384	4964828672	4242222336	MGS5087511.1	MGS5087511.1 threonine--tRNA ligase [Hydrogenophaga sp. A37]
0	0	173005216	385976832	MGS5087512.1	MGS5087512.1 DUF4189 domain-containing protein [Hydrogenophaga sp. A37]
5624431104	8178416640	6457188352	5690543616	MGS5087513.1	MGS5087513.1 isocitrate lyase [Hydrogenophaga sp. A37]
465032704	371107712	673007552	565393728	MGS5087516.1	MGS5087516.1 fumarate/nitrate reduction transcriptional regulator Fnr [Hydrogenophaga sp. A37]
846405824	1780695424	118627032	1615935488	MGS5087520.1	MGS5087520.1 cytochrome-c oxidase, cbb3-type subunit III [Hydrogenophaga sp. A37]
521694176	671101184	593180800	752174144	MGS5087522.1	MGS5087522.1 cytochrome-c oxidase, cbb3-type subunit I [Hydrogenophaga sp. A37]
4424268800	3868673024	4270614784	3475921920	MGS5087525.1	MGS5087525.1 universal stress protein [Hydrogenophaga sp. A37]
226494688	274710272	325644544	311643840	MGS5087526.1	MGS5087526.1 malonate--CoA ligase [Hydrogenophaga sp. A37]
325174912	277026016	67726328	136571392	MGS5087528.1	MGS5087528.1 Bug family tripartite tricarboxylate transporter substrate binding protein [Hydrogenophaga sp. A37]
525624320	424167168	522695776	600516672	MGS5087531.1	MGS5087531.1 prolipoprotein diacylglyceryl transferase [Hydrogenophaga sp. A37]
7361121280	8895252480	12198863872	9091663872	MGS5087532.1	MGS5087532.1 dihydroxy-acid dehydratase [Hydrogenophaga sp. A37]
83140024	87987512	0	112425160	MGS5087533.1	MGS5087533.1 TIGR04438 family Trp-rich protein [Hydrogenophaga sp. A37]
201708256	1124400384	21347014	374509824	MGS5087534.1	MGS5087534.1 c-type cytochrome [Hydrogenophaga sp. A37]
701819136	276712544	1004371072	501301856	MGS5087535.1	MGS5087535.1 acetate--CoA ligase [Hydrogenophaga sp. A37]
0	0	0	12794626	MGS5087537.1	MGS5087537.1 class II fumarate hydratase [Hydrogenophaga sp. A37]
76384544	0	0	0	MGS5087538.1	MGS5087538.1 glutamate racemase [Hydrogenophaga sp. A37]
324013120	325679776	251275584	179669440	MGS5087540.1	MGS5087540.1 DUF6806 family protein [Hydrogenophaga sp. A37]
5116064256	4574340608	4502849024	5362863616	MGS5087541.1	MGS5087541.1 endopeptidase La [Hydrogenophaga sp. A37]
5858608640	7151064064	5348012032	5719846400	MGS5087542.1	MGS5087542.1 ATP-dependent Clp protease ATP-binding subunit ClpX [Hydrogenophaga sp. A37]
1088910336	1116254464	1177294080	1048465216	MGS5087543.1	MGS5087543.1 ATP-dependent Clp endopeptidase proteolytic subunit ClpP [Hydrogenophaga sp. A37]
45927563264	43151355904	44330487808	40687853568	MGS5087544.1	MGS5087544.1 trigger factor [Hydrogenophaga sp. A37]
445192672	343561632	204397968	257386912	MGS5087545.1	MGS5087545.1 efflux RND transporter permease subunit [Hydrogenophaga sp. A37]
131148448	47458852	41651624	57575468	MGS5087546.1	MGS5087546.1 efflux RND transporter periplasmic adaptor subunit [Hydrogenophaga sp. A37]
225236784	97028144	38950780	467801152	MGS5087547.1	MGS5087547.1 squalene synthase HpnC [Hydrogenophaga sp. A37]
0	0	0	238875744	MGS5087550.1	MGS5087550.1 high-potential iron-sulfur protein [Hydrogenophaga sp. A37]
147376032	45267472	21306676	164271136	MGS5087551.1	MGS5087551.1 presqualene diphosphate synthase HpnD [Hydrogenophaga sp. A37]
0	0	0	0	MGS5087554.1	MGS5087554.1 HAD family hydrolase [Hydrogenophaga sp. A37]
41149528	25140072	0	0	MGS5087555.1	MGS5087555.1 ferrochelatase [Hydrogenophaga sp. A37]
11758431	0	14305364	0	MGS5087556.1	MGS5087556.1 hypothetical protein ACVC7V_13805 [Hydrogenophaga sp. A37]
0	48842348	0	0	MGS5087557.1	MGS5087557.1 hypothetical protein ACVC7V_13810 [Hydrogenophaga sp. A37]
8563516	0	0	0	MGS5087561.1	MGS5087561.1 ABC transporter ATP-binding protein [Hydrogenophaga sp. A37]
146145792	178781552	246519936	0	MGS5087564.1	MGS5087564.1 substrate-binding domain-containing protein [Hydrogenophaga sp. A37]
121138936	0	0	1.503e+06	MGS5087565.1	MGS5087565.1 sigma-54 interaction domain-containing protein [Hydrogenophaga sp. A37]
83453296	61323084	50606624	47001280	MGS5087566.1	MGS5087566.1 tripartite tricarboxylate transporter permease [Hydrogenophaga sp. A37]
4712106496	7858484224	3586173952	7618296320	MGS5087568.1	MGS5087568.1 Bug family tripartite tricarboxylate transporter substrate binding protein [Hydrogenophaga sp. A37]
16853672	0	0	13773351	MGS5087569.1	MGS5087569.1 DUF1631 family protein [Hydrogenophaga sp. A37]
22774698	0	23803520	0	MGS5087586.1	MGS5087586.1 tartrate dehydrogenase [Hydrogenophaga sp. A37]
0	0	32977940	20675368	MGS5087590.1	MGS5087590.1 ABC transporter substrate-binding protein [Hydrogenophaga sp. A37]
136665584	97787736	167623616	158464352	MGS5087592.1	MGS5087592.1 haloacid dehalogenase type II [Hydrogenophaga sp. A37]
6639872	0	4.35321e+06	0	MGS5087605.1	MGS5087605.1 aspartate aminotransferase family protein [Hydrogenophaga sp. A37]
74092656	33487624	124488232	102080672	MGS5087607.1	MGS5087607.1 haloacid dehalogenase type II [Hydrogenophaga sp. A37]
41862460	48706192	0	0	MGS5087608.1	MGS5087608.1 aminotransferase class III-fold pyridoxal phosphate-dependent enzyme [Hydrogenophaga sp. A37]
9093686	32602008	0	0	MGS5087646.1	MGS5087646.1 SDR family NAD(P)-dependent oxidoreductase [Hydrogenophaga sp. A37]
150328768	88801784	119267696	58666316	MGS5087648.1	MGS5087648.1 IclR family transcriptional regulator [Hydrogenophaga sp. A37]
34466760	43460664	0	27589696	MGS5087653.1	MGS5087653.1 bifunctional metallophosphatase/5'-nucleotidase [Hydrogenophaga sp. A37]
195353472	71381768	175957040	241742128	MGS5087660.1	MGS5087660.1 BMP family lipoprotein [Hydrogenophaga sp. A37]
0	0	0	29908578	MGS5087674.1	MGS5087674.1 4-aminobutyrate--2-oxoglutarate transaminase [Hydrogenophaga sp. A37]
135691888	111755920	30485352	147579040	MGS5087675.1	MGS5087675.1 NAD-dependent succinate-semialdehyde dehydrogenase [Hydrogenophaga sp. A37]
24087744	0	68239904	0	MGS5087678.1	MGS5087678.1 biotin carboxylase [Hydrogenophaga sp. A37]
135930976	1070458240	525543616	487811744	MGS5087703.1	MGS5087703.1 hypothetical protein ACVC7V_14570 [Hydrogenophaga sp. A37]
35107304	337820576	55851840	378765600	MGS5087704.1	MGS5087704.1 asparaginase domain-containing protein [Hydrogenophaga sp. A37]
78070080	45176032	9096889	41776772	MGS5087708.1	MGS5087708.1 nucleoid-associated protein [Hydrogenophaga sp. A37]
3401743360	3188570880	5760966144	3860403712	MGS5087710.1	MGS5087710.1 aspartate kinase [Hydrogenophaga sp. A37]
1262205312	1383195136	1971696640	1240546176	MGS5087712.1	MGS5087712.1 acetyl-CoA carboxylase carboxyltransferase subunit alpha [Hydrogenophaga sp. A37]
0	10726306	0	0	MGS5087713.1	MGS5087713.1 DNA-3-methyladenine glycosylase family protein [Hydrogenophaga sp. A37]
2577519360	2160025088	4062986240	2541616384	MGS5087714.1	MGS5087714.1 cysteine--tRNA ligase [Hydrogenophaga sp. A37]
6496743936	7858094080	4341563904	6758117888	MGS5087715.1	MGS5087715.1 tetratricopeptide repeat protein [Hydrogenophaga sp. A37]
666687232	518895232	509168000	816270592	MGS5087717.1	MGS5087717.1 peptidylprolyl isomerase [Hydrogenophaga sp. A37]
2676150016	4822733824	2564980992	3357082112	MGS5087718.1	MGS5087718.1 peptidylprolyl isomerase [Hydrogenophaga sp. A37]
6671721472	8646368256	5725779456	7797598720	MGS5087721.1	MGS5087721.1 DUF349 domain-containing protein [Hydrogenophaga sp. A37]
7625824768	7050587136	9822000128	7625031168	MGS5087723.1	MGS5087723.1 serine hydroxymethyltransferase [Hydrogenophaga sp. A37]
0	0	0	47435848	MGS5087724.1	MGS5087724.1 transcriptional regulator NrdR [Hydrogenophaga sp. A37]
720599744	454973120	248625856	827955520	MGS5087725.1	MGS5087725.1 GspH/FimT family pseudopilin [Hydrogenophaga sp. A37]
103053224	0	0	70514552	MGS5087727.1	MGS5087727.1 PilW family protein [Hydrogenophaga sp. A37]
129438200	0	82092336	115095216	MGS5087728.1	MGS5087728.1 pilus assembly PilX family protein [Hydrogenophaga sp. A37]
10372591616	8933494784	12982921216	8984695808	MGS5087729.1	MGS5087729.1 pilus assembly protein [Hydrogenophaga sp. A37]
1726247552	1265148416	1231509888	2641730816	MGS5087730.1	MGS5087730.1 type IV pilin protein [Hydrogenophaga sp. A37]
207772336	152078864	228046752	119407408	MGS5087731.1	MGS5087731.1 bifunctional diaminohydroxyphosphoribosylaminopyrimidine deaminase/5-amino-6-(5-phosphoribosylamino)uracil reductase RibD [Hydrogenophaga sp. A37]
505965856	767362752	754247872	582734464	MGS5087732.1	MGS5087732.1 riboflavin synthase [Hydrogenophaga sp. A37]
552905280	2140314624	450473152	409250592	MGS5087733.1	MGS5087733.1 6,7-dimethyl-8-ribityllumazine synthase [Hydrogenophaga sp. A37]
532134048	948486144	53843428	771684096	MGS5087734.1	MGS5087734.1 transcription antitermination factor NusB [Hydrogenophaga sp. A37]
299366624	163702496	281896960	345832064	MGS5087735.1	MGS5087735.1 pyridoxal phosphate-dependent aminotransferase [Hydrogenophaga sp. A37]
436775744	443863104	221174544	513307072	MGS5087737.1	MGS5087737.1 protein TolQ [Hydrogenophaga sp. A37]
52553580	0	0	75596800	MGS5087738.1	MGS5087738.1 biopolymer transporter ExbD [Hydrogenophaga sp. A37]
83321576	114836096	0	115927168	MGS5087740.1	MGS5087740.1 cell envelope integrity protein TolA [Hydrogenophaga sp. A37]
25271930	0	0	0	MGS5087741.1	MGS5087741.1 ATP-binding protein [Hydrogenophaga sp. A37]
253501072	29624694	166755520	152398576	MGS5087742.1	MGS5087742.1 DNA polymerase III subunit alpha [Hydrogenophaga sp. A37]
408879680	241399104	530692960	288123168	MGS5087744.1	MGS5087744.1 NAD(P)/FAD-dependent oxidoreductase [Hydrogenophaga sp. A37]
369699520	520841952	566172864	425200480	MGS5087745.1	MGS5087745.1 NAD(P)/FAD-dependent oxidoreductase [Hydrogenophaga sp. A37]
73912296	36318936	19487742	33678520	MGS5087747.1	MGS5087747.1 lysophospholipid acyltransferase family protein [Hydrogenophaga sp. A37]
396777920	415560896	520572704	339166528	MGS5087748.1	MGS5087748.1 glycosyltransferase family 2 protein [Hydrogenophaga sp. A37]
49815536	0	0	84725376	MGS5087749.1	MGS5087749.1 class I SAM-dependent methyltransferase [Hydrogenophaga sp. A37]
0	131278416	100894024	238753632	MGS5087752.1	MGS5087752.1 3-oxoacyl-ACP reductase FabG [Hydrogenophaga sp. A37]
105822008	0	60852088	27892670	MGS5087753.1	MGS5087753.1 3-hydroxylacyl-ACP dehydratase [Hydrogenophaga sp. A37]
384070496	357201440	371701952	401207584	MGS5087754.1	MGS5087754.1 beta-ketoacyl synthase chain length factor [Hydrogenophaga sp. A37]
467864160	851580160	891895168	624240256	MGS5087755.1	MGS5087755.1 beta-ketoacyl-[acyl-carrier-protein] synthase family protein [Hydrogenophaga sp. A37]
72121832	34945480	0	67227864	MGS5087758.1	MGS5087758.1 hypothetical protein ACVC7V_14850 [Hydrogenophaga sp. A37]
311840672	347194272	63700936	362453984	MGS5087759.1	MGS5087759.1 MMPL family transporter [Hydrogenophaga sp. A37]
106719592	209557568	62646360	9454666	MGS5087760.1	MGS5087760.1 LolA-related protein [Hydrogenophaga sp. A37]
0	64986680	0	0	MGS5087762.1	MGS5087762.1 3-hydroxyacyl-ACP dehydratase FabZ family protein [Hydrogenophaga sp. A37]
420159776	382086688	436524224	472772064	MGS5087763.1	MGS5087763.1 AMP-binding protein [Hydrogenophaga sp. A37]
805126784	779388480	441135136	439439104	MGS5087765.1	MGS5087765.1 beta-ketoacyl-[acyl-carrier-protein] synthase family protein [Hydrogenophaga sp. A37]
394712032	575171904	606038656	264471520	MGS5087769.1	MGS5087769.1 flavodoxin family protein [Hydrogenophaga sp. A37]
142597776	113450200	67391296	44018720	MGS5087770.1	MGS5087770.1 DoxX family protein [Hydrogenophaga sp. A37]
30555712	14996681	31716420	0	MGS5087772.1	MGS5087772.1 LysR family transcriptional regulator [Hydrogenophaga sp. A37]
1509088640	742568832	1013435904	455661664	MGS5087773.1	MGS5087773.1 NAD(P)/FAD-dependent oxidoreductase [Hydrogenophaga sp. A37]
266673424	66637348	189552160	252639872	MGS5087775.1	MGS5087775.1 ABC transporter substrate-binding protein [Hydrogenophaga sp. A37]
166322368	67017188	269698176	101601256	MGS5087776.1	MGS5087776.1 tRNA (guanosine(46)-N7)-methyltransferase TrmB [Hydrogenophaga sp. A37]
5549289984	5538754560	7172962304	6211879424	MGS5087781.1	MGS5087781.1 alanine--tRNA ligase [Hydrogenophaga sp. A37]
0	447251104	0	0	MGS5087785.1	MGS5087785.1 ABC transporter substrate-binding protein [Hydrogenophaga sp. A37]
227599520	112414528	91256496	127808064	MGS5087791.1	MGS5087791.1 aminotransferase-like domain-containing protein [Hydrogenophaga sp. A37]
119158072	56294968	191617680	71058592	MGS5087792.1	MGS5087792.1 4-aminobutyrate--2-oxoglutarate transaminase [Hydrogenophaga sp. A37]
87965936	0	65513528	8558400	MGS5087794.1	MGS5087794.1 ABC transporter ATP-binding protein [Hydrogenophaga sp. A37]
1065533504	712749504	2477784576	702177664	MGS5087795.1	MGS5087795.1 ABC transporter substrate-binding protein [Hydrogenophaga sp. A37]
6032276992	5581822464	6821635072	6598053376	MGS5087802.1	MGS5087802.1 NAD-dependent succinate-semialdehyde dehydrogenase [Hydrogenophaga sp. A37]
281909728	282291808	325755712	375037408	MGS5087803.1	MGS5087803.1 inorganic phosphate transporter [Hydrogenophaga sp. A37]
11449673728	24678449152	4340339712	17957605376	MGS5087808.1	MGS5087808.1 CoA transferase subunit B [Hydrogenophaga sp. A37]
22915170304	35511480320	27901034496	30837899264	MGS5087809.1	MGS5087809.1 CoA transferase subunit A [Hydrogenophaga sp. A37]
48586356	49954476	7989866	0	MGS5087811.1	MGS5087811.1 ABC transporter substrate-binding protein [Hydrogenophaga sp. A37]
634758528	172038752	153654208	406446656	MGS5087812.1	MGS5087812.1 Bug family tripartite tricarboxylate transporter substrate binding protein [Hydrogenophaga sp. A37]
62900544	162100176	0	42818156	MGS5087813.1	MGS5087813.1 4-carboxymuconolactone decarboxylase [Hydrogenophaga sp. A37]
648857600	633969984	406350496	665936256	MGS5087814.1	MGS5087814.1 peroxidase-related enzyme [Hydrogenophaga sp. A37]
1197903488	1629048832	1226780928	2046716416	MGS5087817.1	MGS5087817.1 SDR family oxidoreductase [Hydrogenophaga sp. A37]
3258035712	3271371776	5103464960	4089534464	MGS5087818.1	MGS5087818.1 FAD-dependent oxidoreductase [Hydrogenophaga sp. A37]
33099024	992491	54306280	55347756	MGS5087821.1	MGS5087821.1 nucleoside/nucleotide kinase family protein [Hydrogenophaga sp. A37]
0	0	0	86720672	MGS5087822.1	MGS5087822.1 ArnT family glycosyltransferase [Hydrogenophaga sp. A37]
1643674880	1571166592	2201344512	1640059776	MGS5087824.1	MGS5087824.1 glycine cleavage system aminomethyltransferase GcvT [Hydrogenophaga sp. A37]
242384720	575012032	122612208	403864768	MGS5087825.1	MGS5087825.1 glycine cleavage system protein GcvH [Hydrogenophaga sp. A37]
2172366336	1904190976	2394245376	1353790336	MGS5087826.1	MGS5087826.1 aminomethyl-transferring glycine dehydrogenase [Hydrogenophaga sp. A37]
27336880	0	22275030	0	MGS5087831.1	MGS5087831.1 L-serine ammonia-lyase [Hydrogenophaga sp. A37]
70751840	73467672	30912146	85254744	MGS5087833.1	MGS5087833.1 type II secretion system protein N [Hydrogenophaga sp. A37]
62047512	70695536	0	0	MGS5087835.1	MGS5087835.1 type II secretion system protein GspL [Hydrogenophaga sp. A37]
47879072	0	0	0	MGS5087840.1	MGS5087840.1 type II secretion system inner membrane protein GspF [Hydrogenophaga sp. A37]
148882752	96201696	0	119894584	MGS5087842.1	MGS5087842.1 type II secretion system secretin GspD [Hydrogenophaga sp. A37]
0	29270996	0	28190508	MGS5087845.1	MGS5087845.1 hypothetical protein ACVC7V_15290 [Hydrogenophaga sp. A37]
0	0	0	0	MGS5087846.1	MGS5087846.1 B12-binding domain-containing radical SAM protein [Hydrogenophaga sp. A37]
298765312	356943616	496674048	433500608	MGS5087847.1	MGS5087847.1 glutathione S-transferase [Hydrogenophaga sp. A37]
318689024	250152704	537509632	407941312	MGS5087848.1	MGS5087848.1 GFA family protein [Hydrogenophaga sp. A37]
1153856384	2978861824	691687936	2046208896	MGS5087849.1	MGS5087849.1 DsbA family oxidoreductase [Hydrogenophaga sp. A37]
2617873152	2728435200	1384220288	3181254400	MGS5087850.1	MGS5087850.1 shikimate dehydrogenase [Hydrogenophaga sp. A37]
3125787648	3715135488	2906721024	3943837696	MGS5087852.1	MGS5087852.1 delta-class carbonic anhydrase [Hydrogenophaga sp. A37]
138548448	179954336	0	127738320	MGS5087854.1	MGS5087854.1 tripartite tricarboxylate transporter substrate binding protein [Hydrogenophaga sp. A37]
84208920	0	128750616	180320864	MGS5087866.1	MGS5087866.1 ABC transporter substrate-binding protein [Hydrogenophaga sp. A37]
115975704	107842480	235865088	286950400	MGS5087873.1	MGS5087873.1 acyltransferase family protein [Hydrogenophaga sp. A37]
157921792	189389984	74600752	151092928	MGS5087890.1	MGS5087890.1 glutathione S-transferase family protein [Hydrogenophaga sp. A37]
0	164092800	0	55992324	MGS5087895.1	MGS5087895.1 hypothetical protein ACVC7V_15540 [Hydrogenophaga sp. A37]
143274016	79439560	87440832	114425880	MGS5087897.1	MGS5087897.1 ABC transporter ATP-binding protein [Hydrogenophaga sp. A37]
215499552	300136544	274845824	252073312	MGS5087901.1	MGS5087901.1 ABC transporter substrate-binding protein [Hydrogenophaga sp. A37]
78780192	0	0	38547100	MGS5087904.1	MGS5087904.1 IclR family transcriptional regulator [Hydrogenophaga sp. A37]
37656612	0	0	48686436	MGS5087910.1	MGS5087910.1 J domain-containing protein [Hydrogenophaga sp. A37]
3807145472	4039816192	4630839296	3650639360	MGS5087920.1	MGS5087920.1 TRAP transporter substrate-binding protein [Hydrogenophaga sp. A37]
290888640	410192832	82181768	382041600	MGS5087922.1	MGS5087922.1 type II 3-dehydroquinate dehydratase [Hydrogenophaga sp. A37]
0	0	85848080	0	MGS5087923.1	MGS5087923.1 shikimate dehydrogenase family protein [Hydrogenophaga sp. A37]
229597024	136651808	239002240	318200352	MGS5087925.1	MGS5087925.1 VOC family protein [Hydrogenophaga sp. A37]
0	86540584	0	90239760	MGS5087928.1	MGS5087928.1 DUF3047 domain-containing protein [Hydrogenophaga sp. A37]
250164192	312772032	24965902	587360128	MGS5087929.1	MGS5087929.1 hypothetical protein ACVC7V_15710 [Hydrogenophaga sp. A37]
624417536	426035552	490919520	392031392	MGS5087931.1	MGS5087931.1 YebC/PmpR family DNA-binding transcriptional regulator [Hydrogenophaga sp. A37]
360739264	287635840	298161376	320123712	MGS5087932.1	MGS5087932.1 DUF262 domain-containing protein [Hydrogenophaga sp. A37]
27124702	0	0	0	MGS5087933.1	MGS5087933.1 molybdopterin cofactor-binding domain-containing protein [Hydrogenophaga sp. A37]
65728132	88110080	0	102163080	MGS5087934.1	MGS5087934.1 (2Fe-2S)-binding protein [Hydrogenophaga sp. A37]
245006912	76919744	140781088	229203936	MGS5087938.1	MGS5087938.1 Hsp70 family protein [Hydrogenophaga sp. A37]
253242784	540943808	137544208	570964672	MGS5087939.1	MGS5087939.1 DUF1501 domain-containing protein [Hydrogenophaga sp. A37]
194872384	332780320	66417464	194158848	MGS5087940.1	MGS5087940.1 DUF1800 domain-containing protein [Hydrogenophaga sp. A37]
39615248	0	0	0	MGS5087946.1	MGS5087946.1 3-keto-5-aminohexanoate cleavage protein [Hydrogenophaga sp. A37]
33358440	22180276	0	0	MGS5087949.1	MGS5087949.1 FMN-dependent NADH-azoreductase [Hydrogenophaga sp. A37]
127041880	95476376	90996504	115448208	MGS5087952.1	MGS5087952.1 sugar phosphate isomerase/epimerase family protein [Hydrogenophaga sp. A37]
536408480	201092752	284747776	431380416	MGS5087953.1	MGS5087953.1 VOC family protein [Hydrogenophaga sp. A37]
177584000	209056768	88763392	287356576	MGS5087955.1	MGS5087955.1 rhomboid family intramembrane serine protease [Hydrogenophaga sp. A37]
161130960	79376864	188286976	182031744	MGS5087956.1	MGS5087956.1 tetratricopeptide repeat protein [Hydrogenophaga sp. A37]
613595264	552803776	306611360	367776480	MGS5087958.1	MGS5087958.1 chorismate synthase [Hydrogenophaga sp. A37]
1007435520	992930560	1247448960	1172482560	MGS5087962.1	MGS5087962.1 CBS domain-containing protein [Hydrogenophaga sp. A37]
240838256	74790600	371184000	257943424	MGS5087963.1	MGS5087963.1 O-acetylhomoserine aminocarboxypropyltransferase [Hydrogenophaga sp. A37]
52202808	0	94130672	0	MGS5087964.1	MGS5087964.1 alpha/beta fold hydrolase [Hydrogenophaga sp. A37]
528823808	238208672	276842624	488798208	MGS5087971.1	MGS5087971.1 amino acid ABC transporter permease [Hydrogenophaga sp. A37]
91983488	106251280	506654400	113039160	MGS5087973.1	MGS5087973.1 amino acid ABC transporter substrate-binding protein [Hydrogenophaga sp. A37]
104718400	32417342	67274328	101761312	MGS5087974.1	MGS5087974.1 LysR family transcriptional regulator [Hydrogenophaga sp. A37]
15688245	12351577	0	14160534	MGS5087975.1	MGS5087975.1 cytochrome P450 [Hydrogenophaga sp. A37]
0	0	16979190	0	MGS5087977.1	MGS5087977.1 YihY family inner membrane protein [Hydrogenophaga sp. A37]
64667556	39378252	0	75302880	MGS5087978.1	MGS5087978.1 DUF2069 domain-containing protein [Hydrogenophaga sp. A37]
278262432	220308320	326960992	195417984	MGS5087979.1	MGS5087979.1 FAD-binding oxidoreductase [Hydrogenophaga sp. A37]
346464256	346428128	531780320	145350544	MGS5087980.1	MGS5087980.1 glutathione S-transferase family protein [Hydrogenophaga sp. A37]
644709312	507470528	876182528	619042176	MGS5087981.1	MGS5087981.1 thymidylate synthase [Hydrogenophaga sp. A37]
0	0	13864409	0	MGS5087983.1	MGS5087983.1 dihydrofolate reductase [Hydrogenophaga sp. A37]
0	0	0	0	MGS5087989.1	MGS5087989.1 exodeoxyribonuclease III [Hydrogenophaga sp. A37]
2025127936	184842304	1908167040	1537998848	MGS5087990.1	MGS5087990.1 nitrogen regulation protein NR(I) [Hydrogenophaga sp. A37]
163872224	106392168	121263568	75547320	MGS5087991.1	MGS5087991.1 nitrogen regulation protein NR(II) [Hydrogenophaga sp. A37]
132512368	265950400	96586416	560613056	MGS5087992.1	MGS5087992.1 hypothetical protein ACVC7V_16025 [Hydrogenophaga sp. A37]
5169759744	3160618752	12875652096	3405705216	MGS5087993.1	MGS5087993.1 type I glutamate--ammonia ligase [Hydrogenophaga sp. A37]
121925984	60138656	151143168	70097504	MGS5087994.1	MGS5087994.1 competence/damage-inducible protein A [Hydrogenophaga sp. A37]
0	44562420	56517112	0	MGS5087997.1	MGS5087997.1 DUF2726 domain-containing protein [Hydrogenophaga sp. A37]
120927488	45747400	105222464	177021184	MGS5087998.1	MGS5087998.1 16S rRNA pseudouridine(516) synthase [Hydrogenophaga sp. A37]
9526763	114838320	0	40739260	MGS5088010.1	MGS5088010.1 hypothetical protein ACVC7V_16115 [Hydrogenophaga sp. A37]
36684888	0	0	36158964	MGS5088022.1	MGS5088022.1 tyrosine-type recombinase/integrase [Hydrogenophaga sp. A37]
114642656	232897792	46326864	93491800	MGS5088023.1	MGS5088023.1 phosphoglycolate phosphatase [Hydrogenophaga sp. A37]
297824832	451302048	590546496	540813248	MGS5088024.1	MGS5088024.1 bifunctional 2-polyprenyl-6-hydroxyphenol methylase/3-demethylubiquinol 3-O-methyltransferase UbiG [Hydrogenophaga sp. A37]
2628091136	4229779200	2541838336	3627517696	MGS5088027.1	MGS5088027.1 outer membrane protein OmpA [Hydrogenophaga sp. A37]
3149910528	2674092800	4108116736	3189836288	MGS5088028.1	MGS5088028.1 DNA gyrase subunit A [Hydrogenophaga sp. A37]
1867930752	2166238976	2117059328	1855173632	MGS5088029.1	MGS5088029.1 3-phosphoserine/phosphohydroxythreonine transaminase [Hydrogenophaga sp. A37]
242251744	220049472	194520672	383454336	MGS5088030.1	MGS5088030.1 prephenate dehydrogenase [Hydrogenophaga sp. A37]
385441376	526402848	646501504	454654016	MGS5088031.1	MGS5088031.1 bifunctional 3-phosphoshikimate 1-carboxyvinyltransferase/cytidylate kinase [Hydrogenophaga sp. A37]
65355071488	56339353600	56936869888	56479158272	MGS5088032.1	MGS5088032.1 30S ribosomal protein S1 [Hydrogenophaga sp. A37]
147245888	89077272	42494072	270550880	MGS5088033.1	MGS5088033.1 integration host factor subunit beta [Hydrogenophaga sp. A37]
424723616	398563456	466068928	487492256	MGS5088035.1	MGS5088035.1 lipopolysaccharide assembly protein LapB [Hydrogenophaga sp. A37]
525282112	816015744	716783744	618185856	MGS5088040.1	MGS5088040.1 TRAP transporter substrate-binding protein [Hydrogenophaga sp. A37]
336367648	44954192	1118015232	592108480	MGS5088041.1	MGS5088041.1 winged helix DNA-binding protein [Hydrogenophaga sp. A37]
0	293071680	0	0	MGS5088042.1	MGS5088042.1 5-oxoprolinase subunit PxpB [Hydrogenophaga sp. A37]
164604544	430980672	386306944	215495920	MGS5088043.1	MGS5088043.1 5-oxoprolinase subunit C family protein [Hydrogenophaga sp. A37]
308539808	1720146176	110894008	401739808	MGS5088044.1	MGS5088044.1 LamB/YcsF family protein [Hydrogenophaga sp. A37]
1659891584	1166452992	1072403264	1456401664	MGS5088045.1	MGS5088045.1 recombination-associated protein RdgC [Hydrogenophaga sp. A37]
138243216	72055656	171891184	18588230	MGS5088057.1	MGS5088057.1 formate dehydrogenase subunit alpha [Hydrogenophaga sp. A37]
0	0	64765448	83708952	MGS5088058.1	MGS5088058.1 NADH-ubiquinone oxidoreductase-F iron-sulfur binding region domain-containing protein [Hydrogenophaga sp. A37]
22166260	0	0	0	MGS5088066.1	MGS5088066.1 xanthine dehydrogenase family protein molybdopterin-binding subunit [Hydrogenophaga sp. A37]
0	0	0	0	MGS5088069.1	MGS5088069.1 vWA domain-containing protein [Hydrogenophaga sp. A37]
0	0	0	37863976	MGS5088077.1	MGS5088077.1 response regulator [Hydrogenophaga sp. A37]
0	0	6706550	0	MGS5088084.1	MGS5088084.1 CoA-binding protein [Hydrogenophaga sp. A37]
53241088	49711132	26073734	66411696	MGS5088086.1	MGS5088086.1 acetyl-CoA C-acetyltransferase [Hydrogenophaga sp. A37]
0	46311808	0	27136608	MGS5088101.1	MGS5088101.1 hypothetical protein ACVC7V_16590 [Hydrogenophaga sp. A37]
39284316	14563410	31409084	38893016	MGS5088120.1	MGS5088120.1 sensor histidine kinase [Hydrogenophaga sp. A37]
0	0	0	21107912	MGS5088132.1	MGS5088132.1 molybdate ABC transporter substrate-binding protein [Hydrogenophaga sp. A37]
284031584	229391136	504165504	367581504	MGS5088138.1	MGS5088138.1 substrate-binding domain-containing protein [Hydrogenophaga sp. A37]
0	0	0	0	MGS5088139.1	MGS5088139.1 ABC transporter ATP-binding protein [Hydrogenophaga sp. A37]
120376584	145052224	55819264	66138144	MGS5088141.1	MGS5088141.1 substrate-binding domain-containing protein [Hydrogenophaga sp. A37]
422275840	609672000	518869504	581679488	MGS5088142.1	MGS5088142.1 bifunctional phosphopantothenoylcysteine decarboxylase/phosphopantothenate--cysteine ligase CoaBC [Hydrogenophaga sp. A37]
78358832	115506584	0	226428544	MGS5088143.1	MGS5088143.1 hypothetical protein ACVC7V_16805 [Hydrogenophaga sp. A37]
4841570304	3360731648	5060805120	4016602368	MGS5088144.1	MGS5088144.1 CTP synthase [Hydrogenophaga sp. A37]
750004736	680487168	819495808	745900928	MGS5088145.1	MGS5088145.1 3-deoxy-8-phosphooctulonate synthase [Hydrogenophaga sp. A37]
50215924	16836056	70408288	47454916	MGS5088146.1	MGS5088146.1 DUF1330 domain-containing protein [Hydrogenophaga sp. A37]
6189140992	9269540864	11136499712	6378006016	MGS5088147.1	MGS5088147.1 phosphopyruvate hydratase [Hydrogenophaga sp. A37]
251884416	85519000	267207216	190543584	MGS5088150.1	MGS5088150.1 AGE family epimerase/isomerase [Hydrogenophaga sp. A37]
378658720	505951424	572720128	485748000	MGS5088151.1	MGS5088151.1 Hsp33 family molecular chaperone HslO [Hydrogenophaga sp. A37]
1725326848	1052978752	1725395200	1337916416	MGS5088154.1	MGS5088154.1 sensor histidine kinase [Hydrogenophaga sp. A37]
1658457472	1363077632	1460556032	1979325696	MGS5088155.1	MGS5088155.1 sensor histidine kinase [Hydrogenophaga sp. A37]
89537312	0	0	0	MGS5088158.1	MGS5088158.1 DUF6502 family protein [Hydrogenophaga sp. A37]
434324448	272344384	409903968	457827520	MGS5088164.1	MGS5088164.1 ATP-dependent RNA helicase DbpA [Hydrogenophaga sp. A37]
1075757440	1486594304	1062861696	1269460224	MGS5088166.1	MGS5088166.1 DUF3297 family protein [Hydrogenophaga sp. A37]
0	0	0	22572216	MGS5088167.1	MGS5088167.1 DUF1439 domain-containing protein [Hydrogenophaga sp. A37]
57103480	64442000	54967720	102138464	MGS5088168.1	MGS5088168.1 hypothetical protein ACVC7V_16930 [Hydrogenophaga sp. A37]
4520871936	6457366016	2880499456	6296945152	MGS5088171.1	MGS5088171.1 tripartite tricarboxylate transporter substrate binding protein BugE [Hydrogenophaga sp. A37]
5816755200	4849846272	6809812480	6361659392	MGS5088173.1	MGS5088173.1 nucleotide sugar dehydrogenase [Hydrogenophaga sp. A37]
1224211712	524760256	858037760	1375142272	MGS5088174.1	MGS5088174.1 SGNH/GDSL hydrolase family protein [Hydrogenophaga sp. A37]
962404544	645001152	599411840	661069888	MGS5088175.1	MGS5088175.1 glycosyltransferase [Hydrogenophaga sp. A37]
22746558	46040232	22371040	89750400	MGS5088177.1	MGS5088177.1 glycosyltransferase family 2 protein [Hydrogenophaga sp. A37]
64382076	22511732	0	0	MGS5088178.1	MGS5088178.1 glycosyltransferase family 2 protein [Hydrogenophaga sp. A37]
3637398016	4227141376	5581943808	2646035968	MGS5088179.1	MGS5088179.1 dTDP-glucose 4,6-dehydratase [Hydrogenophaga sp. A37]
1038709184	805608064	369411456	1419554176	MGS5088180.1	MGS5088180.1 dTDP-4-dehydrorhamnose reductase [Hydrogenophaga sp. A37]
2660178176	3114910720	4273015808	1951789824	MGS5088181.1	MGS5088181.1 glucose-1-phosphate thymidylyltransferase RfbA [Hydrogenophaga sp. A37]
2238720256	2129929344	3280406528	1909618944	MGS5088182.1	MGS5088182.1 dTDP-4-dehydrorhamnose 3,5-epimerase [Hydrogenophaga sp. A37]
810531136	637449600	1127518464	931124416	MGS5088183.1	MGS5088183.1 mannose-1-phosphate guanylyltransferase/mannose-6-phosphate isomerase [Hydrogenophaga sp. A37]
341048832	239119232	291952640	196069824	MGS5088185.1	MGS5088185.1 ABC transporter ATP-binding protein [Hydrogenophaga sp. A37]
363597088	217909712	137256960	466353952	MGS5088186.1	MGS5088186.1 glycosyltransferase [Hydrogenophaga sp. A37]
271061216	0	234364992	126654064	MGS5088187.1	MGS5088187.1 glycosyltransferase family 4 protein [Hydrogenophaga sp. A37]
2140763008	1655054336	3572102144	1955412352	MGS5088188.1	MGS5088188.1 GDP-mannose 4,6-dehydratase [Hydrogenophaga sp. A37]
184962032	99473016	256001152	0	MGS5088189.1	MGS5088189.1 class I SAM-dependent methyltransferase [Hydrogenophaga sp. A37]
51428428	0	76143808	0	MGS5088192.1	MGS5088192.1 GDP-mannose 4,6-dehydratase [Hydrogenophaga sp. A37]
404401920	312476672	486710112	556787904	MGS5088193.1	MGS5088193.1 class I SAM-dependent methyltransferase [Hydrogenophaga sp. A37]
258066704	93075416	92524512	146684800	MGS5088194.1	MGS5088194.1 glycosyltransferase family 4 protein [Hydrogenophaga sp. A37]
94904272	89132432	101553848	79001440	MGS5088196.1	MGS5088196.1 glycosyltransferase family 4 protein [Hydrogenophaga sp. A37]
893781312	958817920	806050048	683973248	MGS5088197.1	MGS5088197.1 glycosyltransferase family 2 protein [Hydrogenophaga sp. A37]
351191936	133525776	304957024	260686464	MGS5088199.1	MGS5088199.1 glycosyltransferase family 2 protein [Hydrogenophaga sp. A37]
82328176	79774056	65237340	92322216	MGS5088200.1	MGS5088200.1 UDP-glucose 4-epimerase family protein [Hydrogenophaga sp. A37]
92778000	106437904	93818736	68464696	MGS5088201.1	MGS5088201.1 sugar transferase [Hydrogenophaga sp. A37]
5338751488	6056190976	0	3576344320	MGS5088202.1	MGS5088202.1 polysaccharide biosynthesis protein [Hydrogenophaga sp. A37]
2814739456	4000939520	3833776128	2256205568	MGS5088203.1	MGS5088203.1 hypothetical protein ACVC7V_17105 [Hydrogenophaga sp. A37]
545974912	384201216	479742112	694288384	MGS5088205.1	MGS5088205.1 DEAD/DEAH box helicase [Hydrogenophaga sp. A37]
1291345664	1880581376	2158405376	1643170688	MGS5088208.1	MGS5088208.1 oligoribonuclease [Hydrogenophaga sp. A37]
101352624	61362856	96298632	106404264	MGS5088209.1	MGS5088209.1 M48 family metallopeptidase [Hydrogenophaga sp. A37]
231757408	178835168	150282432	188570576	MGS5088211.1	MGS5088211.1 CobD/CbiB family protein [Hydrogenophaga sp. A37]
60589676	0	25666440	49976756	MGS5088212.1	MGS5088212.1 CoA pyrophosphatase [Hydrogenophaga sp. A37]
22104266752	17844238336	12124097536	17673224192	MGS5088213.1	MGS5088213.1 50S ribosomal protein L19 [Hydrogenophaga sp. A37]
568517504	766231552	643714816	484300512	MGS5088215.1	MGS5088215.1 ribosome maturation factor RimM [Hydrogenophaga sp. A37]
12827447296	12180365312	10930482176	13946150912	MGS5088216.1	MGS5088216.1 30S ribosomal protein S16 [Hydrogenophaga sp. A37]
410578432	605111168	586458752	345788736	MGS5088217.1	MGS5088217.1 N-acetyltransferase family protein [Hydrogenophaga sp. A37]
45039660	0	0	33794020	MGS5088220.1	MGS5088220.1 DUF3299 domain-containing protein [Hydrogenophaga sp. A37]
12754737	0	0	0	MGS5088227.1	MGS5088227.1 metal ABC transporter substrate-binding protein [Hydrogenophaga sp. A37]
0	0	0	0	MGS5088230.1	MGS5088230.1 peptide-methionine (S)-S-oxide reductase MsrA [Hydrogenophaga sp. A37]
51757644	0	0	0	MGS5088233.1	MGS5088233.1 molybdopterin cofactor-binding domain-containing protein [Hydrogenophaga sp. A37]
34065972	65024208	0	150593424	MGS5088234.1	MGS5088234.1 (2Fe-2S)-binding protein [Hydrogenophaga sp. A37]
33216714	0	0	0	MGS5088235.1	MGS5088235.1 AraC family transcriptional regulator N-terminal domain-containing protein [Hydrogenophaga sp. A37]
640508800	1128539648	336259520	755747008	MGS5088239.1	MGS5088239.1 hypothetical protein ACVC7V_17285 [Hydrogenophaga sp. A37]
638550592	291424544	485766944	626541376	MGS5088268.1	MGS5088268.1 S24 family peptidase [Hydrogenophaga sp. A37]
27087592	32140514	0	0	MGS5088273.1	MGS5088273.1 Mu-like prophage major head subunit gpT family protein [Hydrogenophaga sp. A37]
233200048	219771200	74065960	254822912	MGS5088302.1	MGS5088302.1 hypothetical protein ACVC7V_17605 [Hydrogenophaga sp. A37]
6494260736	8585589248	12622744576	7873769984	MGS5088304.1	MGS5088304.1 acyl-CoA dehydrogenase [Hydrogenophaga sp. A37]
0	0	0	0	MGS5088319.1	MGS5088319.1 rhamnose ABC transporter substrate-binding protein [Hydrogenophaga sp. A37]
0	9002961	6.86614e+06	0	MGS5088320.1	MGS5088320.1 L-rhamnose catabolism isomerase [Hydrogenophaga sp. A37]
0	0	0	1.38411e+06	MGS5088321.1	MGS5088321.1 bifunctional rhamnulose-1-phosphate aldolase/short-chain dehydrogenase [Hydrogenophaga sp. A37]
285561248	253484272	65360580	204529744	MGS5088324.1	MGS5088324.1 efflux RND transporter periplasmic adaptor subunit [Hydrogenophaga sp. A37]
50052004	0	31916946	0	MGS5088325.1	MGS5088325.1 efflux RND transporter permease subunit [Hydrogenophaga sp. A37]
1284161792	2768894720	1403388544	1490509696	MGS5088326.1	MGS5088326.1 protein-L-isoaspartate O-methyltransferase family protein [Hydrogenophaga sp. A37]
1244319744	1493179136	519591424	947885440	MGS5088328.1	MGS5088328.1 TolC family outer membrane protein [Hydrogenophaga sp. A37]
444331456	288200544	517645824	474068224	MGS5088329.1	MGS5088329.1 glycosyltransferase [Hydrogenophaga sp. A37]
93662576	8854570	0	95100208	MGS5088330.1	MGS5088330.1 3-deoxy-D-manno-octulosonic acid kinase [Hydrogenophaga sp. A37]
0	0	43397428	0	MGS5088332.1	MGS5088332.1 glycosyltransferase family 2 protein [Hydrogenophaga sp. A37]
17272114	8664424	79450840	47723212	MGS5088333.1	MGS5088333.1 glycosyltransferase family 2 protein [Hydrogenophaga sp. A37]
3932485376	4705846784	6957582848	5263429120	MGS5088334.1	MGS5088334.1 phosphomannomutase/phosphoglucomutase [Hydrogenophaga sp. A37]
0	0	0	0	MGS5088336.1	MGS5088336.1 methylated-DNA--[protein]-cysteine S-methyltransferase [Hydrogenophaga sp. A37]
4590168064	4694377984	4280980224	5070777856	MGS5088338.1	MGS5088338.1 glutamate--tRNA ligase [Hydrogenophaga sp. A37]
1436349824	1686830592	2625461248	1828990976	MGS5088339.1	MGS5088339.1 O-succinylhomoserine sulfhydrylase [Hydrogenophaga sp. A37]
3373891072	2372152064	3590348544	3150649344	MGS5088340.1	MGS5088340.1 amidophosphoribosyltransferase [Hydrogenophaga sp. A37]
63614896	75488632	45980944	27901118	MGS5088342.1	MGS5088342.1 SPOR domain-containing protein [Hydrogenophaga sp. A37]
4505510400	961323904	4907584000	2523060736	MGS5088343.1	MGS5088343.1 bifunctional tetrahydrofolate synthase/dihydrofolate synthase [Hydrogenophaga sp. A37]
1907212288	1564327424	1065569792	1259586304	MGS5088346.1	MGS5088346.1 hypothetical protein ACVC7V_17840 [Hydrogenophaga sp. A37]
3018873600	4813204480	4565960192	6014322176	MGS5088347.1	MGS5088347.1 pyrimidine/purine nucleoside phosphorylase [Hydrogenophaga sp. A37]
10634240000	8698853376	13490605056	8180135936	MGS5088348.1	MGS5088348.1 argininosuccinate synthase [Hydrogenophaga sp. A37]
45701868	0	0	60200360	MGS5088349.1	MGS5088349.1 UDP-N-acetylmuramate dehydrogenase [Hydrogenophaga sp. A37]
736742080	1601859072	100768800	2404935680	MGS5088350.1	MGS5088350.1 YajQ family cyclic di-GMP-binding protein [Hydrogenophaga sp. A37]
0	0	0	47834224	MGS5088351.1	MGS5088351.1 DUF4124 domain-containing protein [Hydrogenophaga sp. A37]
120399536	73285104	99328416	11210093	MGS5088353.1	MGS5088353.1 RidA family protein [Hydrogenophaga sp. A37]
118060536	0	0	90270800	MGS5088355.1	MGS5088355.1 aminoacyl-tRNA deacylase [Hydrogenophaga sp. A37]
2127136000	4756987392	4820483584	3381462528	MGS5088356.1	MGS5088356.1 aldo/keto reductase [Hydrogenophaga sp. A37]
395247072	360574912	315047104	405294720	MGS5088359.1	MGS5088359.1 alpha/beta fold hydrolase [Hydrogenophaga sp. A37]
832959104	487786816	1208220544	1069382784	MGS5088362.1	MGS5088362.1 peptide chain release factor 2 [Hydrogenophaga sp. A37]
145324848	77606544	75457344	0	MGS5088363.1	MGS5088363.1 HAD family hydrolase [Hydrogenophaga sp. A37]
1201414016	780050368	1659735552	1076120704	MGS5088364.1	MGS5088364.1 aminopeptidase N [Hydrogenophaga sp. A37]
789087616	1402440448	1026402624	992295488	MGS5088365.1	MGS5088365.1 class 1 fructose-bisphosphatase [Hydrogenophaga sp. A37]
2352551424	3963739136	1069598976	4035092992	MGS5088368.1	MGS5088368.1 thioredoxin fold domain-containing protein [Hydrogenophaga sp. A37]
2277407488	4371109376	121846672	2338766336	MGS5088369.1	MGS5088369.1 hypothetical protein ACVC7V_17960 [Hydrogenophaga sp. A37]
98395128	411899232	230946800	148701040	MGS5088370.1	MGS5088370.1 DUF427 domain-containing protein [Hydrogenophaga sp. A37]
107520168	106416384	0	0	MGS5088371.1	MGS5088371.1 hypothetical protein ACVC7V_17970 [Hydrogenophaga sp. A37]
23505556	0	34110944	0	MGS5088375.1	MGS5088375.1 lactoylglutathione lyase [Hydrogenophaga sp. A37]
2988493312	2648525056	410557504	2476027392	MGS5088376.1	MGS5088376.1 OmpA family protein [Hydrogenophaga sp. A37]
2099802624	1342309888	2882389504	2961118976	MGS5088380.1	MGS5088380.1 polynucleotide adenylyltransferase PcnB [Hydrogenophaga sp. A37]
0	0	186270640	128355016	MGS5088381.1	MGS5088381.1 histidinol-phosphatase [Hydrogenophaga sp. A37]
82339232	149009968	77974688	72235944	MGS5088382.1	MGS5088382.1 DnaA regulatory inactivator Hda [Hydrogenophaga sp. A37]
72225744	0	0	53299864	MGS5088383.1	MGS5088383.1 AI-2E family transporter [Hydrogenophaga sp. A37]
6560919040	4347091456	4805348352	5595850752	MGS5088384.1	MGS5088384.1 phosphoribosylformylglycinamidine cyclo-ligase [Hydrogenophaga sp. A37]
0	0	173646048	166052272	MGS5088386.1	MGS5088386.1 cysteine hydrolase family protein [Hydrogenophaga sp. A37]
56302964	62877764	0	64808652	MGS5088390.1	MGS5088390.1 SirB1 family protein [Hydrogenophaga sp. A37]
23560218	0	0	0	MGS5088391.1	MGS5088391.1 murein biosynthesis integral membrane protein MurJ [Hydrogenophaga sp. A37]
10032140288	16522093568	3658274048	19111600128	MGS5088392.1	MGS5088392.1 30S ribosomal protein S20 [Hydrogenophaga sp. A37]
362854208	251053168	202549184	459616992	MGS5088393.1	MGS5088393.1 TIGR00266 family protein [Hydrogenophaga sp. A37]
223690016	127695840	110423680	182135200	MGS5088394.1	MGS5088394.1 DUF3579 domain-containing protein [Hydrogenophaga sp. A37]
6141820416	7439093760	7434732032	6257048576	MGS5088395.1	MGS5088395.1 acetylornithine/succinylornithine family transaminase [Hydrogenophaga sp. A37]
1174637440	1030955840	1568324224	936557376	MGS5088396.1	MGS5088396.1 ornithine carbamoyltransferase [Hydrogenophaga sp. A37]
0	36583836	33188540	75723192	MGS5088399.1	MGS5088399.1 ferrous iron transporter B [Hydrogenophaga sp. A37]
393706432	545361984	314535936	493909312	MGS5088401.1	MGS5088401.1 arylformamidase [Hydrogenophaga sp. A37]
1739728128	1619510016	2957935872	1993921152	MGS5088402.1	MGS5088402.1 kynureninase [Hydrogenophaga sp. A37]
152577344	123008008	96824496	94063592	MGS5088403.1	MGS5088403.1 tryptophan 2,3-dioxygenase [Hydrogenophaga sp. A37]
106461720	106117216	52306540	86037464	MGS5088413.1	MGS5088413.1 AAA family ATPase [Hydrogenophaga sp. A37]
979557696	1136060160	537478912	686551040	MGS5088415.1	MGS5088415.1 aconitate hydratase [Hydrogenophaga sp. A37]
0	0	10136078	28979242	MGS5088418.1	MGS5088418.1 prephenate-dependent tRNA uridine(34) hydroxylase TrhP [Hydrogenophaga sp. A37]
23435382	0	9039520	0	MGS5088420.1	MGS5088420.1 helix-turn-helix domain-containing protein [Hydrogenophaga sp. A37]
82373408	140029392	0	137789616	MGS5088427.1	MGS5088427.1 hypothetical protein ACVC7V_18250 [Hydrogenophaga sp. A37]
28941793280	26910134272	32338868224	25481232384	MGS5088430.1	MGS5088430.1 bifunctional aconitate hydratase 2/2-methylisocitrate dehydratase [Hydrogenophaga sp. A37]
0	0	51618424	0	MGS5088431.1	MGS5088431.1 HpcH/HpaI aldolase/citrate lyase family protein [Hydrogenophaga sp. A37]
34085986304	27792764928	40532271104	29330237440	MGS5088432.1	MGS5088432.1 malate dehydrogenase [Hydrogenophaga sp. A37]
8171581	0	2956687	0	MGS5088433.1	MGS5088433.1 GntR family transcriptional regulator [Hydrogenophaga sp. A37]
819960128	653275264	612401856	732605440	MGS5088434.1	MGS5088434.1 succinate dehydrogenase, cytochrome b556 subunit [Hydrogenophaga sp. A37]
10161276928	11590530048	17228048384	10253825024	MGS5088436.1	MGS5088436.1 succinate dehydrogenase flavoprotein subunit [Hydrogenophaga sp. A37]
2936895744	2532496640	3282514176	4736240128	MGS5088437.1	MGS5088437.1 succinate dehydrogenase iron-sulfur subunit [Hydrogenophaga sp. A37]
64970964	64131236	0	70246432	MGS5088438.1	MGS5088438.1 FAD assembly factor SdhE [Hydrogenophaga sp. A37]
13713890304	11717966848	18651441152	11615373312	MGS5088439.1	MGS5088439.1 citrate synthase [Hydrogenophaga sp. A37]
1790838656	1216348416	2799633408	1786244992	MGS5088441.1	MGS5088441.1 3-isopropylmalate dehydratase large subunit [Hydrogenophaga sp. A37]
1054763136	1104534272	1652341760	1157350016	MGS5088442.1	MGS5088442.1 3-isopropylmalate dehydratase small subunit [Hydrogenophaga sp. A37]
11401985024	9837923328	16200073216	12564734976	MGS5088443.1	MGS5088443.1 aspartate-semialdehyde dehydrogenase [Hydrogenophaga sp. A37]
4381122048	7334698496	3714022656	4901255680	MGS5088444.1	MGS5088444.1 FimV/HubP family polar landmark protein [Hydrogenophaga sp. A37]
0	27330844	0	1061587584	MGS5088446.1	MGS5088446.1 phosphoribosylanthranilate isomerase [Hydrogenophaga sp. A37]
923896576	812392768	1628449664	1251590656	MGS5088447.1	MGS5088447.1 tryptophan synthase subunit beta [Hydrogenophaga sp. A37]
729831552	819915776	569008512	412422368	MGS5088448.1	MGS5088448.1 tryptophan synthase subunit alpha [Hydrogenophaga sp. A37]
1597060480	2080871424	1836594176	1347334144	MGS5088449.1	MGS5088449.1 acetyl-CoA carboxylase, carboxyltransferase subunit beta [Hydrogenophaga sp. A37]
0	44536728	17435256	0	MGS5088450.1	MGS5088450.1 LON peptidase substrate-binding domain-containing protein [Hydrogenophaga sp. A37]
73346728	0	54610076	66485368	MGS5088451.1	MGS5088451.1 beta-N-acetylhexosaminidase [Hydrogenophaga sp. A37]
550587008	602060928	517050464	243116736	MGS5088453.1	MGS5088453.1 pyridoxine 5'-phosphate synthase [Hydrogenophaga sp. A37]
1804838144	1088373504	1409561984	1674124800	MGS5088455.1	MGS5088455.1 GTPase Era [Hydrogenophaga sp. A37]
0	0	0	11609734	MGS5088456.1	MGS5088456.1 ribonuclease III [Hydrogenophaga sp. A37]
2111656704	1712239744	1527227008	2569827840	MGS5088457.1	MGS5088457.1 DUF4845 domain-containing protein [Hydrogenophaga sp. A37]
642727488	177586112	984674944	622808192	MGS5088458.1	MGS5088458.1 signal peptidase I [Hydrogenophaga sp. A37]
1721734656	887869440	1490663808	1364751232	MGS5088459.1	MGS5088459.1 translation elongation factor 4 [Hydrogenophaga sp. A37]
2910005760	4398755840	3373773568	2838939904	MGS5088460.1	MGS5088460.1 DegQ family serine endoprotease [Hydrogenophaga sp. A37]
659766208	577732800	625082752	556509952	MGS5088461.1	MGS5088461.1 MucB/RseB C-terminal domain-containing protein [Hydrogenophaga sp. A37]
123704064	27673812	26585094	126206320	MGS5088463.1	MGS5088463.1 RNA polymerase sigma factor RpoE [Hydrogenophaga sp. A37]
3735906048	5406652928	8824218624	5934685184	MGS5088465.1	MGS5088465.1 beta-ketoacyl-ACP synthase II [Hydrogenophaga sp. A37]
0	1194393216	0	0	MGS5088466.1	MGS5088466.1 acyl carrier protein [Hydrogenophaga sp. A37]
3476593408	5001469952	1806714368	3996845824	MGS5088467.1	MGS5088467.1 3-oxoacyl-ACP reductase FabG [Hydrogenophaga sp. A37]
3034446336	3682915584	1261181824	3759537664	MGS5088468.1	MGS5088468.1 ACP S-malonyltransferase [Hydrogenophaga sp. A37]
1755945088	1407010816	3549153024	2037404800	MGS5088469.1	MGS5088469.1 beta-ketoacyl-ACP synthase III [Hydrogenophaga sp. A37]
919457984	777557696	606494848	1050496256	MGS5088470.1	MGS5088470.1 phosphate acyltransferase PlsX [Hydrogenophaga sp. A37]
12398739456	26825574400	1860898432	11485664256	MGS5088471.1	MGS5088471.1 50S ribosomal protein L32 [Hydrogenophaga sp. A37]
121501192	193366384	89751848	320788128	MGS5088472.1	MGS5088472.1 YceD family protein [Hydrogenophaga sp. A37]
56964892	86609344	82681864	86852024	MGS5088473.1	MGS5088473.1 Maf family nucleotide pyrophosphatase [Hydrogenophaga sp. A37]
100375664	99554944	51321232	144217760	MGS5088474.1	MGS5088474.1 SAM-dependent methyltransferase [Hydrogenophaga sp. A37]
6869340160	5913398272	8250057728	5621348352	MGS5088475.1	MGS5088475.1 UTP--glucose-1-phosphate uridylyltransferase GalU [Hydrogenophaga sp. A37]
85319480	78193440	29149272	27537806	MGS5088478.1	MGS5088478.1 HAD family hydrolase [Hydrogenophaga sp. A37]
3429447424	9155887104	494652672	7491551744	MGS5088479.1	MGS5088479.1 H-NS histone family protein [Hydrogenophaga sp. A37]
0	0	5.34033e+06	0	MGS5088480.1	MGS5088480.1 RluA family pseudouridine synthase [Hydrogenophaga sp. A37]
6765152256	7030938624	7443526656	6114199040	MGS5088481.1	MGS5088481.1 Rne/Rng family ribonuclease [Hydrogenophaga sp. A37]
598260096	459188960	250524032	420102272	MGS5088482.1	MGS5088482.1 heme biosynthesis HemY N-terminal domain-containing protein [Hydrogenophaga sp. A37]
357183968	612426368	227272928	803468800	MGS5088483.1	MGS5088483.1 uroporphyrinogen-III C-methyltransferase [Hydrogenophaga sp. A37]
291877984	115794328	56691208	108976728	MGS5088484.1	MGS5088484.1 uroporphyrinogen-III synthase [Hydrogenophaga sp. A37]
420986112	462491776	573546240	942222080	MGS5088485.1	MGS5088485.1 hydroxymethylbilane synthase [Hydrogenophaga sp. A37]
4257766912	3769103104	4408901632	2983031296	MGS5088486.1	MGS5088486.1 phosphoenolpyruvate carboxylase [Hydrogenophaga sp. A37]
74617600	84533680	194350048	41513568	MGS5088487.1	MGS5088487.1 3',5'-nucleoside bisphosphate phosphatase [Hydrogenophaga sp. A37]
62923676	57058212	39437216	63831124	MGS5088489.1	MGS5088489.1 site-2 protease family protein [Hydrogenophaga sp. A37]
1034985280	927333632	827251392	806002560	MGS5088490.1	MGS5088490.1 tryptophan--tRNA ligase [Hydrogenophaga sp. A37]
2038854912	2614932480	2065709440	2689885184	MGS5088491.1	MGS5088491.1 LuxR C-terminal-related transcriptional regulator [Hydrogenophaga sp. A37]
23083112	0	23162666	0	MGS5088492.1	MGS5088492.1 sensor histidine kinase [Hydrogenophaga sp. A37]
1196380288	7394933760	1098612992	896826432	MGS5088496.1	MGS5088496.1 DUF262 domain-containing protein [Hydrogenophaga sp. A37]
979418944	1303243264	1189345024	811741632	MGS5088499.1	MGS5088499.1 ParA family protein [Hydrogenophaga sp. A37]
132407768	473739904	33351868	209712976	MGS5088500.1	MGS5088500.1 hypothetical protein ACVC7V_18630 [Hydrogenophaga sp. A37]
18817676	10613294	16528939	0	MGS5088512.1	MGS5088512.1 NUDIX hydrolase [Hydrogenophaga sp. A37]
4725154816	4193963264	6659629056	4583055872	MGS5088525.1	MGS5088525.1 lysine--tRNA ligase [Hydrogenophaga sp. A37]
5713358336	6367485952	4760872448	5127410688	MGS5088526.1	MGS5088526.1 ABC transporter ATP-binding protein [Hydrogenophaga sp. A37]
3696795136	2851518720	4656534016	3300720384	MGS5088527.1	MGS5088527.1 ABC transporter ATP-binding protein [Hydrogenophaga sp. A37]
579732032	408278720	513090368	527631584	MGS5088528.1	MGS5088528.1 branched-chain amino acid ABC transporter permease [Hydrogenophaga sp. A37]
0	0	58373936	77138800	MGS5088530.1	MGS5088530.1 replication-associated recombination protein A [Hydrogenophaga sp. A37]
627734848	420373056	456724032	738118272	MGS5088531.1	MGS5088531.1 outer membrane lipoprotein chaperone LolA [Hydrogenophaga sp. A37]
152066624	128950696	175411504	71075160	MGS5088532.1	MGS5088532.1 DNA translocase FtsK [Hydrogenophaga sp. A37]
1001962112	889929344	874020288	1267584128	MGS5088533.1	MGS5088533.1 Crp/Fnr family transcriptional regulator [Hydrogenophaga sp. A37]
3378120192	4054979584	6303588864	4197062400	MGS5088534.1	MGS5088534.1 thioredoxin-disulfide reductase [Hydrogenophaga sp. A37]
17191251968	12874166272	6770791424	18377908224	MGS5088535.1	MGS5088535.1 50S ribosomal protein L28 [Hydrogenophaga sp. A37]
4953522688	7475909632	3285715456	5361582080	MGS5088536.1	MGS5088536.1 50S ribosomal protein L33 [Hydrogenophaga sp. A37]
0	0	44746864	44473684	MGS5088537.1	MGS5088537.1 DesA family fatty acid desaturase [Hydrogenophaga sp. A37]
356534784	166218416	184314048	360101856	MGS5088538.1	MGS5088538.1 RsmB/NOP family class I SAM-dependent RNA methyltransferase [Hydrogenophaga sp. A37]
2885545472	2018163968	4399313920	2858416384	MGS5088539.1	MGS5088539.1 peptide chain release factor 3 [Hydrogenophaga sp. A37]
697592704	784167104	475491296	859792704	MGS5088542.1	MGS5088542.1 phosphoribosylglycinamide formyltransferase [Hydrogenophaga sp. A37]
137265472	362565856	160575824	146337232	MGS5088543.1	MGS5088543.1 YceH family protein [Hydrogenophaga sp. A37]
892988800	621477504	828929984	484732416	MGS5088544.1	MGS5088544.1 acyl-CoA dehydrogenase family protein [Hydrogenophaga sp. A37]
1036112256	1166804224	1794983424	935636160	MGS5088545.1	MGS5088545.1 acyl-CoA dehydrogenase family protein [Hydrogenophaga sp. A37]
109412592	70768200	160691952	119204480	MGS5088550.1	MGS5088550.1 bifunctional riboflavin kinase/FAD synthetase [Hydrogenophaga sp. A37]
2879414784	2134205824	4176636928	3052806912	MGS5088551.1	MGS5088551.1 isoleucine--tRNA ligase [Hydrogenophaga sp. A37]
414473824	359268000	498120800	205190800	MGS5088554.1	MGS5088554.1 aminotransferase class V-fold PLP-dependent enzyme [Hydrogenophaga sp. A37]
6226479104	7294751232	7305548800	5102381568	MGS5088555.1	MGS5088555.1 porin family protein [Hydrogenophaga sp. A37]
918788800	699801024	1623857152	766017408	MGS5088556.1	MGS5088556.1 quinone oxidoreductase family protein [Hydrogenophaga sp. A37]
900586240	1379472128	551407232	1074253440	MGS5088558.1	MGS5088558.1 SDR family oxidoreductase [Hydrogenophaga sp. A37]
748961920	556101632	811270208	1011670720	MGS5088561.1	MGS5088561.1 GspE/PulE family protein [Hydrogenophaga sp. A37]
73026008	87753096	357016896	168853824	MGS5088562.1	MGS5088562.1 spermidine synthase [Hydrogenophaga sp. A37]
0	0	0	0	MGS5088566.1	MGS5088566.1 META domain-containing protein [Hydrogenophaga sp. A37]
55239096	65836776	147813008	63698376	MGS5088567.1	MGS5088567.1 lipoprotein-releasing ABC transporter ATP-binding protein LolD [Hydrogenophaga sp. A37]
327205856	187134992	421309248	383594496	MGS5088568.1	MGS5088568.1 lipoprotein-releasing ABC transporter permease subunit [Hydrogenophaga sp. A37]
33637196	0	32651768	0	MGS5088569.1	MGS5088569.1 phosphoglycerate mutase [Hydrogenophaga sp. A37]
32254816	63838544	152494752	160429120	MGS5088570.1	MGS5088570.1 LytR/AlgR family response regulator transcription factor [Hydrogenophaga sp. A37]
133509008	53469020	72672240	69437560	MGS5088571.1	MGS5088571.1 sensor histidine kinase [Hydrogenophaga sp. A37]
2619665152	2113126016	2010671744	2901018880	MGS5088572.1	MGS5088572.1 argininosuccinate lyase [Hydrogenophaga sp. A37]
157645360	161786272	47998208	207750784	MGS5088574.1	MGS5088574.1 DUF805 domain-containing protein [Hydrogenophaga sp. A37]
0	30958000	0	37825212	MGS5088582.1	MGS5088582.1 YlcI/YnfO family protein [Hydrogenophaga sp. A37]
6706897	22579356	39659056	0	MGS5088587.1	MGS5088587.1 hypothetical protein ACVC7V_19070 [Hydrogenophaga sp. A37]
4.98846e+06	110322432	6.73946e+06	0	MGS5088589.1	MGS5088589.1 GNAT family N-acetyltransferase [Hydrogenophaga sp. A37]
0	0	0	0	MGS5088591.1	MGS5088591.1 TetR/AcrR family transcriptional regulator [Hydrogenophaga sp. A37]
74718504	0	17987138	68842024	MGS5088592.1	MGS5088592.1 NAD(P)H-dependent oxidoreductase [Hydrogenophaga sp. A37]
55748212	0	0	36078640	MGS5088600.1	MGS5088600.1 NCS1 family nucleobase:cation symporter-1 [Hydrogenophaga sp. A37]
101392656	0	52155572	0	MGS5088603.1	MGS5088603.1 TetR family transcriptional regulator C-terminal domain-containing protein [Hydrogenophaga sp. A37]
189296992	356931968	271191296	116821728	MGS5088604.1	MGS5088604.1 aminotransferase class III-fold pyridoxal phosphate-dependent enzyme [Hydrogenophaga sp. A37]
2708099584	2135084160	2314604544	2113166336	MGS5088606.1	MGS5088606.1 alpha-hydroxy acid oxidase [Hydrogenophaga sp. A37]
85664032	52481928	53839620	84681136	MGS5088608.1	MGS5088608.1 hypothetical protein ACVC7V_19175 [Hydrogenophaga sp. A37]
642107648	708331904	696387456	944914432	MGS5088611.1	MGS5088611.1 enoyl-CoA hydratase-related protein [Hydrogenophaga sp. A37]
350817152	402100640	225697216	339958400	MGS5088613.1	MGS5088613.1 6,7-dimethyl-8-ribityllumazine synthase [Hydrogenophaga sp. A37]
613150528	752253632	1399339776	752349504	MGS5088616.1	MGS5088616.1 BLUF domain-containing protein [Hydrogenophaga sp. A37]
2530776064	3341435904	1660765184	2870714624	MGS5088617.1	MGS5088617.1 GTP cyclohydrolase I [Hydrogenophaga sp. A37]
29528330	0	0	0	MGS5088618.1	MGS5088618.1 cardiolipin synthase ClsB [Hydrogenophaga sp. A37]
4942144	0	0	0	MGS5088619.1	MGS5088619.1 endonuclease/exonuclease/phosphatase family protein [Hydrogenophaga sp. A37]
70147248	0	0	0	MGS5088621.1	MGS5088621.1 efflux RND transporter periplasmic adaptor subunit [Hydrogenophaga sp. A37]
1594299904	1197406592	2844586752	1410930304	MGS5088622.1	MGS5088622.1 efflux RND transporter periplasmic adaptor subunit [Hydrogenophaga sp. A37]
2554646272	2430672896	1190737920	2529170688	MGS5088623.1	MGS5088623.1 TolC family protein [Hydrogenophaga sp. A37]
0	0	0	0	MGS5088624.1	MGS5088624.1 Ig-like domain-containing protein [Hydrogenophaga sp. A37]
9317877760	6732427264	15046278144	10136941568	MGS5088626.1	MGS5088626.1 aspartate--tRNA ligase [Hydrogenophaga sp. A37]
65017176	0	0	0	MGS5088627.1	MGS5088627.1 DUF502 domain-containing protein [Hydrogenophaga sp. A37]
75610288	81354528	105284560	311301920	MGS5088628.1	MGS5088628.1 FmdB family zinc ribbon protein [Hydrogenophaga sp. A37]
129872120	0	164370528	524389440	MGS5088629.1	MGS5088629.1 ubiquinone biosynthesis regulatory protein kinase UbiB [Hydrogenophaga sp. A37]
19021498	143827984	0	206527584	MGS5088631.1	MGS5088631.1 Tim44 domain-containing protein [Hydrogenophaga sp. A37]
541309312	614884800	661591168	357118880	MGS5088632.1	MGS5088632.1 bifunctional demethylmenaquinone methyltransferase/2-methoxy-6-polyprenyl-1,4-benzoquinol methylase UbiE [Hydrogenophaga sp. A37]
2605422848	2485070848	2837288192	2358321152	MGS5088634.1	MGS5088634.1 DUF3683 domain-containing protein [Hydrogenophaga sp. A37]
251917872	214824528	93794896	398444320	MGS5088641.1	MGS5088641.1 glutamyl-tRNA reductase [Hydrogenophaga sp. A37]
59721116	77895928	0	64927448	MGS5088642.1	MGS5088642.1 peptide chain release factor 1 [Hydrogenophaga sp. A37]
0	25005230	0	0	MGS5088643.1	MGS5088643.1 peptide chain release factor N(5)-glutamine methyltransferase [Hydrogenophaga sp. A37]
1720489088	3360538368	896146880	3907519488	MGS5088644.1	MGS5088644.1 Grx4 family monothiol glutaredoxin [Hydrogenophaga sp. A37]
4771189248	4590617088	7190401536	5308716032	MGS5088647.1	MGS5088647.1 proline--tRNA ligase [Hydrogenophaga sp. A37]
31703278	0	32432984	0	MGS5088648.1	MGS5088648.1 RNA pyrophosphohydrolase [Hydrogenophaga sp. A37]
749269632	938455296	633193856	902596608	MGS5088649.1	MGS5088649.1 glutamate 5-kinase [Hydrogenophaga sp. A37]
2799255808	2573393408	1309132800	3140775680	MGS5088650.1	MGS5088650.1 Obg family GTPase CgtA [Hydrogenophaga sp. A37]
8715146240	9948428288	6116878336	7826067968	MGS5088651.1	MGS5088651.1 50S ribosomal protein L27 [Hydrogenophaga sp. A37]
4932023808	2764881920	5302941696	2431694848	MGS5088652.1	MGS5088652.1 50S ribosomal protein L21 [Hydrogenophaga sp. A37]
2076647168	2560275968	662606272	2738567424	MGS5088653.1	MGS5088653.1 polyprenyl synthetase family protein [Hydrogenophaga sp. A37]
1731681024	2174258432	1487048192	1733514112	MGS5088654.1	MGS5088654.1 type IV-A pilus assembly ATPase PilB [Hydrogenophaga sp. A37]
2702490112	2460143360	1929382656	2913945600	MGS5088655.1	MGS5088655.1 type II secretion system F family protein [Hydrogenophaga sp. A37]
384692608	510705696	743738048	542984832	MGS5088658.1	MGS5088658.1 cell division protein ZapD [Hydrogenophaga sp. A37]
91124608	123159360	55986188	62872956	MGS5088661.1	MGS5088661.1 ATP-binding protein [Hydrogenophaga sp. A37]
2084411520	2174212864	1725542144	2232460288	MGS5088662.1	MGS5088662.1 bifunctional glutamate N-acetyltransferase/amino-acid acetyltransferase ArgJ [Hydrogenophaga sp. A37]
7474054144	6500485632	8819997696	6490865664	MGS5088663.1	MGS5088663.1 preprotein translocase subunit SecA [Hydrogenophaga sp. A37]
600390272	696669376	532956704	591321152	MGS5088668.1	MGS5088668.1 ClpXP protease specificity-enhancing factor [Hydrogenophaga sp. A37]
9806981120	6509592576	14482634752	9539767296	MGS5088669.1	MGS5088669.1 glutathione S-transferase N-terminal domain-containing protein [Hydrogenophaga sp. A37]
9137540096	11286106112	5632512512	10239572992	MGS5088670.1	MGS5088670.1 cytochrome c1 [Hydrogenophaga sp. A37]
3037096704	2432222208	2682004736	2977723392	MGS5088671.1	MGS5088671.1 cytochrome b [Hydrogenophaga sp. A37]
3677674240	4803018240	5983351808	3640801024	MGS5088672.1	MGS5088672.1 ubiquinol-cytochrome c reductase iron-sulfur subunit [Hydrogenophaga sp. A37]
509648320	601674944	86964240	376091584	MGS5088673.1	MGS5088673.1 large conductance mechanosensitive channel protein MscL [Hydrogenophaga sp. A37]
31166036	78354984	38133124	22698802	MGS5088674.1	MGS5088674.1 4-hydroxythreonine-4-phosphate dehydrogenase PdxA [Hydrogenophaga sp. A37]
154056064	268250656	152251680	255021968	MGS5088675.1	MGS5088675.1 Nif3-like dinuclear metal center hexameric protein [Hydrogenophaga sp. A37]
395096640	308088704	125546896	508559232	MGS5088677.1	MGS5088677.1 S1C family serine protease [Hydrogenophaga sp. A37]
0	84817840	0	0	MGS5088680.1	MGS5088680.1 Sec-independent protein translocase subunit TatA/TatB [Hydrogenophaga sp. A37]
101077264	151665232	0	126300656	MGS5088681.1	MGS5088681.1 Sec-independent protein translocase subunit TatA [Hydrogenophaga sp. A37]
61089592	310227744	85311480	65852140	MGS5088682.1	MGS5088682.1 histidine triad nucleotide-binding protein [Hydrogenophaga sp. A37]
211579920	406709824	372358688	516334528	MGS5088687.1	MGS5088687.1 imidazole glycerol phosphate synthase subunit HisF [Hydrogenophaga sp. A37]
3568338176	4238369792	1720286208	4855772160	MGS5088688.1	MGS5088688.1 1-(5-phosphoribosyl)-5-[(5-phosphoribosylamino)methylideneamino]imidazole-4-carboxamide isomerase [Hydrogenophaga sp. A37]
377330464	316556160	699820800	350921152	MGS5088689.1	MGS5088689.1 imidazole glycerol phosphate synthase subunit HisH [Hydrogenophaga sp. A37]
927685184	791137664	779019392	499081824	MGS5088690.1	MGS5088690.1 imidazoleglycerol-phosphate dehydratase HisB [Hydrogenophaga sp. A37]
696686016	938224000	1029727680	548649536	MGS5088691.1	MGS5088691.1 histidinol-phosphate transaminase [Hydrogenophaga sp. A37]
1668305920	2075443328	2320549120	1771853824	MGS5088692.1	MGS5088692.1 histidinol dehydrogenase [Hydrogenophaga sp. A37]
897244224	1327737216	445414464	733114368	MGS5088693.1	MGS5088693.1 ATP phosphoribosyltransferase [Hydrogenophaga sp. A37]
2691395840	3870454272	5041092096	3748232960	MGS5088694.1	MGS5088694.1 UDP-N-acetylglucosamine 1-carboxyvinyltransferase [Hydrogenophaga sp. A37]
88261800	254376928	0	0	MGS5088695.1	MGS5088695.1 BolA family protein [Hydrogenophaga sp. A37]
538357696	776919360	300552960	496545888	MGS5088697.1	MGS5088697.1 ABC transporter ATP-binding protein [Hydrogenophaga sp. A37]
6689363456	8794713088	5059179008	9130450944	MGS5088699.1	MGS5088699.1 MlaC/ttg2D family ABC transporter substrate-binding protein [Hydrogenophaga sp. A37]
562215168	689948288	595796160	701190592	MGS5088700.1	MGS5088700.1 MlaA family lipoprotein [Hydrogenophaga sp. A37]
584918848	1113238400	127991432	1202274304	MGS5088701.1	MGS5088701.1 outer membrane lipid asymmetry maintenance protein MlaD [Hydrogenophaga sp. A37]
405611040	229551760	242744704	284000992	MGS5088702.1	MGS5088702.1 lipid asymmetry maintenance ABC transporter permease subunit MlaE [Hydrogenophaga sp. A37]
304813280	260284144	479951136	334480448	MGS5088703.1	MGS5088703.1 ABC transporter ATP-binding protein [Hydrogenophaga sp. A37]
1455507456	1209970944	3320137728	1804344064	MGS5088704.1	MGS5088704.1 glutamate synthase subunit beta [Hydrogenophaga sp. A37]
5826330112	4945239040	6806593536	3735021056	MGS5088705.1	MGS5088705.1 glutamate synthase-related protein [Hydrogenophaga sp. A37]
13847992	0	0	0	MGS5088708.1	MGS5088708.1 MFS transporter [Hydrogenophaga sp. A37]
0	0	44113968	49906524	MGS5088709.1	MGS5088709.1 deoxyguanosinetriphosphate triphosphohydrolase [Hydrogenophaga sp. A37]
921079680	741661760	1361052800	1145306240	MGS5088710.1	MGS5088710.1 3-dehydroquinate synthase [Hydrogenophaga sp. A37]
1915415680	1601557504	2249618688	1711056256	MGS5088712.1	MGS5088712.1 hypothetical protein ACVC7V_19710 [Hydrogenophaga sp. A37]
17338032128	17290698752	11794699264	16665766912	MGS5088713.1	MGS5088713.1 type IV pilus secretin PilQ [Hydrogenophaga sp. A37]
2651113728	2972463360	1027182720	3400195584	MGS5088714.1	MGS5088714.1 pilus assembly protein PilP [Hydrogenophaga sp. A37]
5549286912	6856195584	3655517184	5800161792	MGS5088715.1	MGS5088715.1 type 4a pilus biogenesis protein PilO [Hydrogenophaga sp. A37]
2070123136	2113064704	1435634304	1498551168	MGS5088716.1	MGS5088716.1 PilN domain-containing protein [Hydrogenophaga sp. A37]
8209229824	6235387904	7590683136	7720258560	MGS5088717.1	MGS5088717.1 pilus assembly protein PilM [Hydrogenophaga sp. A37]
339161216	206051504	182421120	222941488	MGS5088718.1	MGS5088718.1 penicillin-binding protein 1A [Hydrogenophaga sp. A37]
1752040448	2403283712	501553856	2296359936	MGS5088719.1	MGS5088719.1 iron donor protein CyaY [Hydrogenophaga sp. A37]
472907776	148710752	727994624	373790688	MGS5088722.1	MGS5088722.1 protein-methionine-sulfoxide reductase catalytic subunit MsrP [Hydrogenophaga sp. A37]
106563792	175967504	131711456	164720224	MGS5088724.1	MGS5088724.1 cytochrome c biogenesis protein ResB [Hydrogenophaga sp. A37]
5177801216	9582940160	2101719296	9145564160	MGS5088725.1	MGS5088725.1 c-type cytochrome [Hydrogenophaga sp. A37]
1362548992	1128126336	1036304128	1151210752	MGS5088726.1	MGS5088726.1 ribosome biogenesis GTP-binding protein YihA/YsxC [Hydrogenophaga sp. A37]
149212000	34570520	60582744	116660984	MGS5088727.1	MGS5088727.1 LpxL/LpxP family acyltransferase [Hydrogenophaga sp. A37]
3319799808	1996564352	4121440256	1768535808	MGS5088729.1	MGS5088729.1 methionine adenosyltransferase [Hydrogenophaga sp. A37]
240512512	142094656	139446240	90253080	MGS5088730.1	MGS5088730.1 PAS domain-containing sensor histidine kinase [Hydrogenophaga sp. A37]
79100992	20612898	61554584	91600048	MGS5088731.1	MGS5088731.1 7TM diverse intracellular signaling domain-containing protein [Hydrogenophaga sp. A37]
0	0	0	0	MGS5088732.1	MGS5088732.1 carotenoid biosynthesis protein [Hydrogenophaga sp. A37]
25932214272	37091880960	39735930880	29606692864	MGS5088733.1	MGS5088733.1 co-chaperone GroES [Hydrogenophaga sp. A37]
265488564224	353406025728	227527360512	300705251328	MGS5088734.1	MGS5088734.1 chaperonin GroEL [Hydrogenophaga sp. A37]
89807736	32287666	0	55203516	MGS5088736.1	MGS5088736.1 Gfo/Idh/MocA family protein [Hydrogenophaga sp. A37]
5125552128	4013956352	7128603648	5416583680	MGS5088738.1	MGS5088738.1 xylose isomerase [Hydrogenophaga sp. A37]
630563712	684510400	586340288	394533632	MGS5088739.1	MGS5088739.1 xylulokinase [Hydrogenophaga sp. A37]
346081920	160246352	219638992	322171840	MGS5088740.1	MGS5088740.1 ROK family transcriptional regulator [Hydrogenophaga sp. A37]
470738624	373495104	401130368	399645472	MGS5088741.1	MGS5088741.1 ATP-binding cassette domain-containing protein [Hydrogenophaga sp. A37]
7333689856	6668074496	10222025728	7077567488	MGS5088743.1	MGS5088743.1 D-xylose ABC transporter substrate-binding protein [Hydrogenophaga sp. A37]
7528954880	8600424448	4411277312	8213124096	MGS5088747.1	MGS5088747.1 transaldolase [Hydrogenophaga sp. A37]
506125312	339049184	372296128	420361984	MGS5088748.1	MGS5088748.1 MurR/RpiR family transcriptional regulator [Hydrogenophaga sp. A37]
141625327616	309103624192	78648418304	146917113856	MGS5088751.1	MGS5088751.1 porin [Hydrogenophaga sp. A37]
38460137472	57332822016	29384374272	37096030208	MGS5088752.1	MGS5088752.1 porin [Hydrogenophaga sp. A37]
59202308	10274554	0	186454672	MGS5088753.1	MGS5088753.1 2-polyprenyl-3-methyl-6-methoxy-1,4-benzoquinone monooxygenase [Hydrogenophaga sp. A37]
64025520	70121144	169154896	0	MGS5088754.1	MGS5088754.1 OsmC family protein [Hydrogenophaga sp. A37]
874045376	1006067072	1180218880	1102169088	MGS5088755.1	MGS5088755.1 threonine ammonia-lyase, biosynthetic [Hydrogenophaga sp. A37]
300966144	310235552	167826560	375738912	MGS5088756.1	MGS5088756.1 nicotinate-nucleotide--dimethylbenzimidazole phosphoribosyltransferase [Hydrogenophaga sp. A37]
27474458	0	20094656	0	MGS5088758.1	MGS5088758.1 DUF294 nucleotidyltransferase-like domain-containing protein [Hydrogenophaga sp. A37]
261572704	306830016	98011800	417386560	MGS5088759.1	MGS5088759.1 type II secretion system protein N [Hydrogenophaga sp. A37]
9098920	0	0	7874875	MGS5088761.1	MGS5088761.1 prepilin-type N-terminal cleavage/methylation domain-containing protein [Hydrogenophaga sp. A37]
19978336	0	0	0	MGS5088764.1	MGS5088764.1 type II secretion system minor pseudopilin GspK [Hydrogenophaga sp. A37]
347280800	149685392	240932736	260026432	MGS5088765.1	MGS5088765.1 type II secretion system protein GspL [Hydrogenophaga sp. A37]
0	84356968	0	75909160	MGS5088766.1	MGS5088766.1 type II secretion system protein GspM [Hydrogenophaga sp. A37]
0	0	20668670	0	MGS5088767.1	MGS5088767.1 type II secretion system protein N [Hydrogenophaga sp. A37]
1936867712	1758219008	812157056	1863197056	MGS5088768.1	MGS5088768.1 type II secretion system secretin GspD [Hydrogenophaga sp. A37]
267938192	184553040	285632384	265533312	MGS5088769.1	MGS5088769.1 type II secretion system ATPase GspE [Hydrogenophaga sp. A37]
351601248	97215936	158548032	353950368	MGS5088770.1	MGS5088770.1 type II secretion system inner membrane protein GspF [Hydrogenophaga sp. A37]
42501616	0	0	24875972	MGS5088771.1	MGS5088771.1 5'-nucleotidase [Hydrogenophaga sp. A37]
37490248	54622308	24333112	22611410	MGS5088772.1	MGS5088772.1 class I SAM-dependent methyltransferase [Hydrogenophaga sp. A37]
74048600	0	0	51542508	MGS5088778.1	MGS5088778.1 ABC transporter ATP-binding protein/permease [Hydrogenophaga sp. A37]
1951738240	1781625856	2156624896	2221502464	MGS5088781.1	MGS5088781.1 hypothetical protein ACVC7V_20055 [Hydrogenophaga sp. A37]
107490032	133563136	150831408	95001064	MGS5088789.1	MGS5088789.1 7-cyano-7-deazaguanine synthase QueC [Hydrogenophaga sp. A37]
55304388	0	0	0	MGS5088802.1	MGS5088802.1 flagellar basal body P-ring formation chaperone FlgA [Hydrogenophaga sp. A37]
14595396	0	0	0	MGS5088809.1	MGS5088809.1 RNA polymerase sigma factor FliA [Hydrogenophaga sp. A37]
0	0	0	24566940	MGS5088821.1	MGS5088821.1 flagellin N-terminal helical domain-containing protein [Hydrogenophaga sp. A37]
19805530	11722648	0	0	MGS5088841.1	MGS5088841.1 hypothetical protein ACVC7V_20355 [Hydrogenophaga sp. A37]
0	101798488	0	51638960	MGS5088842.1	MGS5088842.1 hypothetical protein ACVC7V_20360 [Hydrogenophaga sp. A37]
54202252	64124628	43410532	14878339	MGS5088853.1	MGS5088853.1 response regulator [Hydrogenophaga sp. A37]
58278860	48832124	0	34144060	MGS5088859.1	MGS5088859.1 protein-glutamate methylesterase/protein-glutamine glutaminase [Hydrogenophaga sp. A37]
476524288	408334016	454913760	459761280	MGS5088862.1	MGS5088862.1 VOC family protein [Hydrogenophaga sp. A37]
1001389568	431777696	982235840	424883968	MGS5088864.1	MGS5088864.1 FAD-dependent oxidoreductase [Hydrogenophaga sp. A37]
0	65260556	0	0	MGS5088865.1	MGS5088865.1 universal stress protein [Hydrogenophaga sp. A37]
654190848	616620544	602178816	150027424	MGS5088866.1	MGS5088866.1 NAD(P)/FAD-dependent oxidoreductase [Hydrogenophaga sp. A37]
0	57232976	0	0	MGS5088868.1	MGS5088868.1 MarR family winged helix-turn-helix transcriptional regulator [Hydrogenophaga sp. A37]
10112203	0	0	0	MGS5088875.1	MGS5088875.1 Crp/Fnr family transcriptional regulator [Hydrogenophaga sp. A37]
82112344	616021760	385991904	206401472	MGS5088876.1	MGS5088876.1 DUF2185 domain-containing protein [Hydrogenophaga sp. A37]
18947120	0	0	0	MGS5088894.1	MGS5088894.1 PAS domain-containing protein [Hydrogenophaga sp. A37]
103728272	83331728	53797728	60457548	MGS5088896.1	MGS5088896.1 hypothetical protein ACVC7V_20630 [Hydrogenophaga sp. A37]
307092928	351723904	228694192	462907680	MGS5088897.1	MGS5088897.1 beta strand repeat-containing protein [Hydrogenophaga sp. A37]
0	89742920	8969401	0	MGS5088898.1	MGS5088898.1 phage tail protein [Hydrogenophaga sp. A37]
111251792	245596848	154464448	0	MGS5088899.1	MGS5088899.1 phage tail protein [Hydrogenophaga sp. A37]
1342684416	1226008832	812241920	1995661056	MGS5088900.1	MGS5088900.1 phage tail protein [Hydrogenophaga sp. A37]
59008924	63872104	0	65432792	MGS5088902.1	MGS5088902.1 DUF6916 family protein [Hydrogenophaga sp. A37]
438561472	302129408	424915456	106034384	MGS5088903.1	MGS5088903.1 glutamine--fructose-6-phosphate transaminase (isomerizing) [Hydrogenophaga sp. A37]
626605568	705831936	951582912	1033732416	MGS5088905.1	MGS5088905.1 DUF2726 domain-containing protein [Hydrogenophaga sp. A37]
487746176	300692736	477356480	534231936	MGS5088906.1	MGS5088906.1 bifunctional UDP-N-acetylglucosamine diphosphorylase/glucosamine-1-phosphate N-acetyltransferase GlmU [Hydrogenophaga sp. A37]
1580813440	0	1053510912	1776783616	MGS5088909.1	MGS5088909.1 transporter substrate-binding domain-containing protein [Hydrogenophaga sp. A37]
49163740	0	111844168	0	MGS5088912.1	MGS5088912.1 amino acid ABC transporter ATP-binding protein [Hydrogenophaga sp. A37]
0	397227328	77733952	95293480	MGS5088914.1	MGS5088914.1 PKD domain-containing protein [Hydrogenophaga sp. A37]
2244372992	3031366400	4479572992	2458067712	MGS5088915.1	MGS5088915.1 MBL fold metallo-hydrolase [Hydrogenophaga sp. A37]
0	0	36726664	31353254	MGS5088916.1	MGS5088916.1 TetR/AcrR family transcriptional regulator [Hydrogenophaga sp. A37]
37092980	25831152	82522040	0	MGS5088919.1	MGS5088919.1 LysR substrate-binding domain-containing protein [Hydrogenophaga sp. A37]
0	9167325	0	0	MGS5088927.1	MGS5088927.1 response regulator [Hydrogenophaga sp. A37]
111623152	111906976	128891616	165182896	MGS5088930.1	MGS5088930.1 5-formyltetrahydrofolate cyclo-ligase [Hydrogenophaga sp. A37]
23077962	28270440	81911552	0	MGS5088931.1	MGS5088931.1 transglycosylase SLT domain-containing protein [Hydrogenophaga sp. A37]
63677388	60854940	68042608	82383888	MGS5088932.1	MGS5088932.1 complex I NDUFA9 subunit family protein [Hydrogenophaga sp. A37]
154708864	334820768	152429664	345889152	MGS5088933.1	MGS5088933.1 metal-sensitive transcriptional regulator [Hydrogenophaga sp. A37]
174279632	297540544	136888608	125205720	MGS5088934.1	MGS5088934.1 glutathione S-transferase family protein [Hydrogenophaga sp. A37]
103438176	182153792	61195072	92964568	MGS5088936.1	MGS5088936.1 NIPSNAP family protein [Hydrogenophaga sp. A37]
68476608	35690292	30576382	42505432	MGS5088939.1	MGS5088939.1 response regulator transcription factor [Hydrogenophaga sp. A37]
5693312512	4500537344	6300791808	4532127744	MGS5088941.1	MGS5088941.1 ABC transporter ATP-binding protein [Hydrogenophaga sp. A37]
232965200	203168176	409015616	477810304	MGS5088942.1	MGS5088942.1 carbohydrate ABC transporter permease [Hydrogenophaga sp. A37]
93249464	0	60937368	76199752	MGS5088943.1	MGS5088943.1 carbohydrate ABC transporter permease [Hydrogenophaga sp. A37]
69455167488	65328009216	77757374464	64298102784	MGS5088944.1	MGS5088944.1 ABC transporter substrate-binding protein [Hydrogenophaga sp. A37]
1271909632	1649585024	1143609088	1666078464	MGS5088945.1	MGS5088945.1 glucokinase [Hydrogenophaga sp. A37]
50268584	62092644	75669064	45497808	MGS5088946.1	MGS5088946.1 thioredoxin TrxC [Hydrogenophaga sp. A37]
58382256	0	75987384	56196132	MGS5088948.1	MGS5088948.1 class I SAM-dependent methyltransferase [Hydrogenophaga sp. A37]
310208960	630947840	504735712	582193728	MGS5088949.1	MGS5088949.1 SDR family oxidoreductase [Hydrogenophaga sp. A37]
76850184	54367864	0	96778272	MGS5088950.1	MGS5088950.1 dihydroneopterin aldolase [Hydrogenophaga sp. A37]
0	107292520	83539760	0	MGS5088951.1	MGS5088951.1 GntR family transcriptional regulator [Hydrogenophaga sp. A37]
459967776	186787056	330580864	477108384	MGS5088961.1	MGS5088961.1 tRNA 2-thiocytidine(32) synthetase TtcA [Hydrogenophaga sp. A37]
37359076	0	0	0	MGS5088962.1	MGS5088962.1 DUF4136 domain-containing protein [Hydrogenophaga sp. A37]
11866779	11410869	0	0	MGS5088964.1	MGS5088964.1 histidine phosphatase family protein [Hydrogenophaga sp. A37]
96563008	87892696	56317812	150026176	MGS5088969.1	MGS5088969.1 Holliday junction branch migration DNA helicase RuvB [Hydrogenophaga sp. A37]
110917104	81697288	0	0	MGS5088971.1	MGS5088971.1 Holliday junction branch migration protein RuvA [Hydrogenophaga sp. A37]
630116416	278233248	468191936	529005856	MGS5088972.1	MGS5088972.1 PhoH family protein [Hydrogenophaga sp. A37]
564771584	383649856	658163456	452850720	MGS5088974.1	MGS5088974.1 chorismate transformation enzyme, FkbO/Hyg5 family [Hydrogenophaga sp. A37]
75043232	0	0	27854630	MGS5088976.1	MGS5088976.1 cation diffusion facilitator family transporter [Hydrogenophaga sp. A37]
140586304	82597560	180864448	89218296	MGS5088977.1	MGS5088977.1 1,4-alpha-glucan branching protein GlgB [Hydrogenophaga sp. A37]
0	19367654	0	0	MGS5088978.1	MGS5088978.1 glycogen debranching protein GlgX [Hydrogenophaga sp. A37]
132658280	118940928	343015424	287279424	MGS5088980.1	MGS5088980.1 glucose-1-phosphate adenylyltransferase [Hydrogenophaga sp. A37]
72756720	0	58894072	73887784	MGS5088981.1	MGS5088981.1 glycogen synthase GlgA [Hydrogenophaga sp. A37]
208705552	110514816	288865920	122083792	MGS5088982.1	MGS5088982.1 glycogen/starch/alpha-glucan phosphorylase [Hydrogenophaga sp. A37]
1324235392	1072686592	1570355200	1219440512	MGS5088987.1	MGS5088987.1 tyrosine--tRNA ligase [Hydrogenophaga sp. A37]
392001536	1843744384	557316992	868891200	MGS5088989.1	MGS5088989.1 iron-sulfur cluster insertion protein ErpA [Hydrogenophaga sp. A37]
1236997248	1021133568	1434475776	889185792	MGS5088990.1	MGS5088990.1 bactofilin family protein [Hydrogenophaga sp. A37]
7840537088	7471974400	9604136960	7700154880	MGS5088992.1	MGS5088992.1 30S ribosomal protein S9 [Hydrogenophaga sp. A37]
7471210496	9940031488	10600430592	7422165504	MGS5088993.1	MGS5088993.1 50S ribosomal protein L13 [Hydrogenophaga sp. A37]
1864417280	1397613696	1712871296	1863164288	MGS5088994.1	MGS5088994.1 23S rRNA (adenine(2030)-N(6))-methyltransferase RlmJ [Hydrogenophaga sp. A37]
42526168	61211520	25914942	16371680	MGS5089000.1	MGS5089000.1 1,2-phenylacetyl-CoA epoxidase subunit PaaE [Hydrogenophaga sp. A37]
0	0	0	0	MGS5089002.1	MGS5089002.1 alpha/beta hydrolase [Hydrogenophaga sp. A37]
2033864448	2005584256	2519748864	2188838912	MGS5089003.1	MGS5089003.1 O-acetylhomoserine aminocarboxypropyltransferase/cysteine synthase family protein [Hydrogenophaga sp. A37]
285933632	240109472	206803488	304451456	MGS5089004.1	MGS5089004.1 septal ring lytic transglycosylase RlpA family protein [Hydrogenophaga sp. A37]
3626747136	8968788992	2281778944	7387720192	MGS5089005.1	MGS5089005.1 methylenetetrahydrofolate reductase [NAD(P)H] [Hydrogenophaga sp. A37]
190803584	224786544	311943712	207226176	MGS5089006.1	MGS5089006.1 TlyA family RNA methyltransferase [Hydrogenophaga sp. A37]
58793484288	52959223808	93433217024	62234423296	MGS5089007.1	MGS5089007.1 adenosylhomocysteinase [Hydrogenophaga sp. A37]
88629312	0	50141812	42493668	MGS5089008.1	MGS5089008.1 HAD-IIB family hydrolase [Hydrogenophaga sp. A37]
0	6.01948e+06	0	0	MGS5089017.1	MGS5089017.1 DegT/DnrJ/EryC1/StrS family aminotransferase [Hydrogenophaga sp. A37]
72206888	35843276	45215464	46100528	MGS5089018.1	MGS5089018.1 Gfo/Idh/MocA family protein [Hydrogenophaga sp. A37]
33399010	49095316	0	0	MGS5089020.1	MGS5089020.1 adenylyl-sulfate kinase [Hydrogenophaga sp. A37]
0	0	55069324	45698000	MGS5089021.1	MGS5089021.1 hypothetical protein ACVC7V_21255 [Hydrogenophaga sp. A37]
305659392	100249456	181770448	161638880	MGS5089025.1	MGS5089025.1 excinuclease ABC subunit UvrA [Hydrogenophaga sp. A37]
112281104	54757868	32765318	90354176	MGS5089026.1	MGS5089026.1 ABC transporter substrate-binding protein [Hydrogenophaga sp. A37]
74820576	93276176	0	100380600	MGS5089035.1	MGS5089035.1 host-nuclease inhibitor Gam family protein [Hydrogenophaga sp. A37]
34781296	0	0	0	MGS5089042.1	MGS5089042.1 hypothetical protein ACVC7V_21365 [Hydrogenophaga sp. A37]
0	60942432	0	0	MGS5089047.1	MGS5089047.1 helix-turn-helix domain-containing protein [Hydrogenophaga sp. A37]
241582272	357549280	296940992	378875872	MGS5089064.1	MGS5089064.1 major capsid protein [Hydrogenophaga sp. A37]
33942672	116794416	12333368	39066304	MGS5089066.1	MGS5089066.1 capsid cement protein [Hydrogenophaga sp. A37]
33699144	0	10559114	26683134	MGS5089083.1	MGS5089083.1 DUF1501 domain-containing protein [Hydrogenophaga sp. A37]
1219986816	1249524224	1018414720	1264052736	MGS5089085.1	MGS5089085.1 universal stress protein [Hydrogenophaga sp. A37]
922559232	361890144	819300800	598525440	MGS5089086.1	MGS5089086.1 DsbA family protein [Hydrogenophaga sp. A37]
33511260	183027344	0	0	MGS5089088.1	MGS5089088.1 YbaK/EbsC family protein [Hydrogenophaga sp. A37]
647540480	562568768	402926304	275337728	MGS5089091.1	MGS5089091.1 hydroxymethylglutaryl-CoA lyase [Hydrogenophaga sp. A37]
1241005056	1195384192	552495872	1730396416	MGS5089092.1	MGS5089092.1 DUF4349 domain-containing protein [Hydrogenophaga sp. A37]
633324032	469405792	466641792	766650560	MGS5089094.1	MGS5089094.1 2-hydroxyacid dehydrogenase [Hydrogenophaga sp. A37]
5111322624	4050419712	6055716352	5033584640	MGS5089095.1	MGS5089095.1 ATP-binding protein [Hydrogenophaga sp. A37]
2678878720	2453552640	1886541056	2814576384	MGS5089097.1	MGS5089097.1 enoyl-CoA hydratase/isomerase family protein [Hydrogenophaga sp. A37]
71868320	62153336	48990472	89913800	MGS5089098.1	MGS5089098.1 DinB family protein [Hydrogenophaga sp. A37]
10152394752	6958464000	9489832960	7736638976	MGS5089101.1	MGS5089101.1 carboxyl transferase domain-containing protein [Hydrogenophaga sp. A37]
6588110848	4927721472	9709841408	6324955648	MGS5089102.1	MGS5089102.1 AMP-binding protein [Hydrogenophaga sp. A37]
1695148160	1354599552	2001051520	889968768	MGS5089106.1	MGS5089106.1 glutathione S-transferase family protein [Hydrogenophaga sp. A37]
1420753536	1153401088	2698826496	1432310528	MGS5089109.1	MGS5089109.1 DUF2846 domain-containing protein [Hydrogenophaga sp. A37]
144291200	105971016	0	120549344	MGS5089110.1	MGS5089110.1 hypothetical protein ACVC7V_21705 [Hydrogenophaga sp. A37]
102619416	52859944	63180312	149725504	MGS5089111.1	MGS5089111.1 HAD family hydrolase [Hydrogenophaga sp. A37]
553988416	1161756416	1023641792	697095168	MGS5089114.1	MGS5089114.1 glutathione binding-like protein [Hydrogenophaga sp. A37]
4157692928	3893231104	5939485696	5962897408	MGS5089115.1	MGS5089115.1 acyl-CoA dehydrogenase family protein [Hydrogenophaga sp. A37]
352796512	389889504	455301344	400725568	MGS5089116.1	MGS5089116.1 SDR family oxidoreductase [Hydrogenophaga sp. A37]
22663477248	27243993088	28585566208	23562092544	MGS5089117.1	MGS5089117.1 acetyl-CoA C-acyltransferase [Hydrogenophaga sp. A37]
4056764928	6592335360	6324318720	4093516288	MGS5089118.1	MGS5089118.1 carbonate dehydratase [Hydrogenophaga sp. A37]
20132042752	22105747456	26462963712	21724706816	MGS5089119.1	MGS5089119.1 isovaleryl-CoA dehydrogenase [Hydrogenophaga sp. A37]
3333246976	4024149248	2711197696	3781025280	MGS5089120.1	MGS5089120.1 PaaI family thioesterase [Hydrogenophaga sp. A37]
2155357696	2858419200	317307520	3308903936	MGS5089121.1	MGS5089121.1 MerR family transcriptional regulator [Hydrogenophaga sp. A37]
33623732	48717012	40809592	29711888	MGS5089122.1	MGS5089122.1 MBL fold metallo-hydrolase [Hydrogenophaga sp. A37]
70386744	0	85054544	53373692	MGS5089124.1	MGS5089124.1 lysophospholipid acyltransferase family protein [Hydrogenophaga sp. A37]
262630816	261956752	239215568	283688608	MGS5089125.1	MGS5089125.1 D-glycero-beta-D-manno-heptose 1,7-bisphosphate 7-phosphatase [Hydrogenophaga sp. A37]
3648196096	3960193792	3360282880	3888809984	MGS5089126.1	MGS5089126.1 glycine--tRNA ligase subunit beta [Hydrogenophaga sp. A37]
832527616	716665152	979502976	1146864000	MGS5089127.1	MGS5089127.1 glycine--tRNA ligase subunit alpha [Hydrogenophaga sp. A37]
7.85859e+06	5.37643e+06	0	0	MGS5089128.1	MGS5089128.1 apolipoprotein N-acyltransferase [Hydrogenophaga sp. A37]
721076224	673716800	879467968	408716448	MGS5089129.1	MGS5089129.1 HlyC/CorC family transporter [Hydrogenophaga sp. A37]
27726726	41904076	0	0	MGS5089131.1	MGS5089131.1 Lrp/AsnC family transcriptional regulator [Hydrogenophaga sp. A37]
10193164288	9509734400	12652668928	9072039936	MGS5089132.1	MGS5089132.1 4-hydroxyphenylpyruvate dioxygenase [Hydrogenophaga sp. A37]
20821280	19806792	19501380	0	MGS5089135.1	MGS5089135.1 AMP-binding protein [Hydrogenophaga sp. A37]
1440965120	1485387520	1012412736	1191807232	MGS5089137.1	MGS5089137.1 ATP-binding cassette domain-containing protein [Hydrogenophaga sp. A37]
29380110	0	0	0	MGS5089141.1	MGS5089141.1 DMT family transporter [Hydrogenophaga sp. A37]
495540416	335399840	401805312	393913312	MGS5089142.1	MGS5089142.1 DHCW motif cupin fold protein [Hydrogenophaga sp. A37]
9632648192	9892442112	12526862336	8929467392	MGS5089143.1	MGS5089143.1 aminotransferase-like domain-containing protein [Hydrogenophaga sp. A37]
94159888	0	303079552	130758048	MGS5089144.1	MGS5089144.1 glutathione S-transferase family protein [Hydrogenophaga sp. A37]
2130157056	1840109440	2361902080	2273967872	MGS5089145.1	MGS5089145.1 PhzF family phenazine biosynthesis protein [Hydrogenophaga sp. A37]
0	35641884	46135864	60743900	MGS5089146.1	MGS5089146.1 VOC family protein [Hydrogenophaga sp. A37]
1166481152	780784640	771760256	1010850752	MGS5089147.1	MGS5089147.1 threonine dehydratase [Hydrogenophaga sp. A37]
0	73474120	49701704	26139190	MGS5089150.1	MGS5089150.1 creatininase family protein [Hydrogenophaga sp. A37]
118463168	29523234	26381290	124804208	MGS5089152.1	MGS5089152.1 protein-disulfide reductase DsbD family protein [Hydrogenophaga sp. A37]
108494136	88169056	119056720	114720168	MGS5089154.1	MGS5089154.1 DUF4256 domain-containing protein [Hydrogenophaga sp. A37]
788276864	1241205632	1339875712	1137841408	MGS5089159.1	MGS5089159.1 uroporphyrinogen decarboxylase [Hydrogenophaga sp. A37]
79228376	47689092	59817020	79494488	MGS5089164.1	MGS5089164.1 catalase/peroxidase HPI [Hydrogenophaga sp. A37]
139348576	622023936	352820288	31305876	MGS5089174.1	MGS5089174.1 response regulator [Hydrogenophaga sp. A37]
89901072	13949465	11014596	117770400	MGS5089175.1	MGS5089175.1 ATP-binding protein [Hydrogenophaga sp. A37]
65562296	0	37858616	64155280	MGS5089176.1	MGS5089176.1 DUF4390 domain-containing protein [Hydrogenophaga sp. A37]
336545216	234953152	500764640	361484320	MGS5089177.1	MGS5089177.1 16S rRNA (cytosine(967)-C(5))-methyltransferase RsmB [Hydrogenophaga sp. A37]
2805461248	2825597696	838458496	3292022784	MGS5089179.1	MGS5089179.1 LemA family protein [Hydrogenophaga sp. A37]
69574344704	57027407872	61731127296	61232689152	MGS5089180.1	MGS5089180.1 DNA-directed RNA polymerase subunit beta' [Hydrogenophaga sp. A37]
54340227072	42957770752	59733762048	47100665856	MGS5089181.1	MGS5089181.1 DNA-directed RNA polymerase subunit beta [Hydrogenophaga sp. A37]
466255680	9027497984	95596824	496575232	MGS5089182.1	MGS5089182.1 50S ribosomal protein L7/L12 [Hydrogenophaga sp. A37]
21970571264	29611288576	11206160384	30272663552	MGS5089183.1	MGS5089183.1 50S ribosomal protein L10 [Hydrogenophaga sp. A37]
38289850368	38892965888	25133645824	34333861888	MGS5089184.1	MGS5089184.1 50S ribosomal protein L1 [Hydrogenophaga sp. A37]
8370703872	15718009856	3309456128	12034942976	MGS5089185.1	MGS5089185.1 50S ribosomal protein L11 [Hydrogenophaga sp. A37]
6530006528	7400988160	8292502016	6349538304	MGS5089186.1	MGS5089186.1 transcription termination/antitermination protein NusG [Hydrogenophaga sp. A37]
115515920	126838416	139047936	240557216	MGS5089187.1	MGS5089187.1 preprotein translocase subunit SecE [Hydrogenophaga sp. A37]
276284256	264181888	262100320	236301920	MGS5089190.1	MGS5089190.1 indole-3-glycerol phosphate synthase TrpC [Hydrogenophaga sp. A37]
60155200	63294936	85008552	0	MGS5089192.1	MGS5089192.1 anthranilate phosphoribosyltransferase [Hydrogenophaga sp. A37]
1950433792	2828711936	2134691328	2989304832	MGS5089194.1	MGS5089194.1 low-specificity L-threonine aldolase [Hydrogenophaga sp. A37]
171043792	115268048	530058624	489409472	MGS5089195.1	MGS5089195.1 anthranilate synthase component II [Hydrogenophaga sp. A37]
241494048	220590368	619916096	176011216	MGS5089196.1	MGS5089196.1 anthranilate synthase component I [Hydrogenophaga sp. A37]
1840781824	734025408	190173696	203837648	MGS5089199.1	MGS5089199.1 ribulose-phosphate 3-epimerase [Hydrogenophaga sp. A37]
250945216	239766400	960007488	223140528	MGS5089200.1	MGS5089200.1 Co2+/Mg2+ efflux protein ApaG [Hydrogenophaga sp. A37]
36679000	91916760	0	52820620	MGS5089204.1	MGS5089204.1 CinA family protein [Hydrogenophaga sp. A37]
44665928	24311354	0	7.65241e+06	MGS5089206.1	MGS5089206.1 LysR family transcriptional regulator [Hydrogenophaga sp. A37]
22649766	0	0	12755160	MGS5089207.1	MGS5089207.1 DNA alkylation repair protein [Hydrogenophaga sp. A37]
0	0	0	23493758	MGS5089208.1	MGS5089208.1 CZB domain-containing protein [Hydrogenophaga sp. A37]
11902804	419480352	64232200	0	MGS5089209.1	MGS5089209.1 UPF0149 family protein [Hydrogenophaga sp. A37]
45495932	46312304	0	41877936	MGS5089211.1	MGS5089211.1 iron chaperone [Hydrogenophaga sp. A37]
2656250112	3005149440	833968064	3231022848	MGS5089216.1	MGS5089216.1 SDR family oxidoreductase [Hydrogenophaga sp. A37]
0	0	0	0	MGS5089217.1	MGS5089217.1 winged helix-turn-helix transcriptional regulator [Hydrogenophaga sp. A37]
0	156162880	147394848	140429152	MGS5089221.1	MGS5089221.1 THUMP domain-containing class I SAM-dependent RNA methyltransferase [Hydrogenophaga sp. A37]
103397848	67783560	45984152	103753352	MGS5089222.1	MGS5089222.1 RNA polymerase factor sigma-54 [Hydrogenophaga sp. A37]
372883392	180716720	356218912	215424928	MGS5089223.1	MGS5089223.1 LPS export ABC transporter ATP-binding protein [Hydrogenophaga sp. A37]
2075053312	2074837632	2715987712	2153489920	MGS5089224.1	MGS5089224.1 lipopolysaccharide transport periplasmic protein LptA [Hydrogenophaga sp. A37]
4589630464	4349093888	6329703424	4870066176	MGS5089225.1	MGS5089225.1 thiol:disulfide interchange protein DsbA/DsbL [Hydrogenophaga sp. A37]
328123200	337277440	365268000	286871040	MGS5089226.1	MGS5089226.1 SPOR domain-containing protein [Hydrogenophaga sp. A37]
3760605696	3817952512	3745208320	3992691200	MGS5089227.1	MGS5089227.1 arginine--tRNA ligase [Hydrogenophaga sp. A37]
13025589	0	0	0	MGS5089230.1	MGS5089230.1 ethanolamine ammonia-lyase subunit EutC [Hydrogenophaga sp. A37]
0	28563550	30601888	460904032	MGS5089237.1	MGS5089237.1 S1 family peptidase [Hydrogenophaga sp. A37]
262313536	128965784	271492928	178233040	MGS5089238.1	MGS5089238.1 S1 family peptidase [Hydrogenophaga sp. A37]
56057600	0	180607760	1226962176	MGS5089240.1	MGS5089240.1 DUF4189 domain-containing protein [Hydrogenophaga sp. A37]
5104909312	3626434560	5781879296	4577068544	MGS5089244.1	MGS5089244.1 malate synthase G [Hydrogenophaga sp. A37]
23571586	0	0	0	MGS5089250.1	MGS5089250.1 LysR family transcriptional regulator [Hydrogenophaga sp. A37]
96446464	50541036	165018848	57949868	MGS5089252.1	MGS5089252.1 crotonase/enoyl-CoA hydratase family protein [Hydrogenophaga sp. A37]
0	0	0	98591248	MGS5089258.1	MGS5089258.1 DegQ family serine endoprotease [Hydrogenophaga sp. A37]
90519168	137030000	99240328	109805632	MGS5089264.1	MGS5089264.1 class II glutamine amidotransferase [Hydrogenophaga sp. A37]
0	93197016	0	0	MGS5089267.1	MGS5089267.1 VF530 family protein [Hydrogenophaga sp. A37]
1585217920	1369776896	1238862464	1312903936	MGS5089268.1	MGS5089268.1 glutathione synthase [Hydrogenophaga sp. A37]
0	0	0	81574584	MGS5089270.1	MGS5089270.1 potassium transporter Kup [Hydrogenophaga sp. A37]
1788386560	1030884352	1563213056	745552384	MGS5089271.1	MGS5089271.1 glutamate--cysteine ligase [Hydrogenophaga sp. A37]
1177239040	1307480192	974237824	1425352576	MGS5089272.1	MGS5089272.1 glutamate-5-semialdehyde dehydrogenase [Hydrogenophaga sp. A37]
79778088	81712320	85335248	55462388	MGS5089273.1	MGS5089273.1 DUF2855 family protein [Hydrogenophaga sp. A37]
76155768	57621956	48248344	58049996	MGS5089280.1	MGS5089280.1 aldehyde dehydrogenase [Hydrogenophaga sp. A37]
225090320	325622144	69501280	30844138	MGS5089287.1	MGS5089287.1 DNA polymerase III subunit delta [Hydrogenophaga sp. A37]
2101442816	2213110784	2035420672	2792979456	MGS5089288.1	MGS5089288.1 LPS-assembly lipoprotein LptE [Hydrogenophaga sp. A37]
3338107648	2250338560	3512590080	3518176512	MGS5089289.1	MGS5089289.1 leucine--tRNA ligase [Hydrogenophaga sp. A37]
1048397376	815060928	568667008	1215236608	MGS5089291.1	MGS5089291.1 MotA/TolQ/ExbB proton channel family protein [Hydrogenophaga sp. A37]
440681792	651383296	520171968	251052240	MGS5089292.1	MGS5089292.1 4-hydroxy-tetrahydrodipicolinate reductase [Hydrogenophaga sp. A37]
691998208	1245799936	460439680	1025988480	MGS5089293.1	MGS5089293.1 outer membrane protein assembly factor BamE [Hydrogenophaga sp. A37]
892414592	745599104	718562368	651865792	MGS5089295.1	MGS5089295.1 ferric iron uptake transcriptional regulator [Hydrogenophaga sp. A37]
355086976	116743232	314612000	391170912	MGS5089296.1	MGS5089296.1 HPr(Ser) kinase/phosphatase [Hydrogenophaga sp. A37]
210452608	1253340288	63550424	344091392	MGS5089297.1	MGS5089297.1 PTS sugar transporter subunit IIA [Hydrogenophaga sp. A37]
892371584	1443859200	595854528	761187264	MGS5089298.1	MGS5089298.1 ribosome hibernation-promoting factor, HPF/YfiA family [Hydrogenophaga sp. A37]
39961704	34350832	0	48402248	MGS5089300.1	MGS5089300.1 patatin-like phospholipase family protein [Hydrogenophaga sp. A37]
83732224	64351908	65669280	63027700	MGS5089301.1	MGS5089301.1 magnesium/cobalt transporter CorA [Hydrogenophaga sp. A37]
30769766	0	42379288	0	MGS5089303.1	MGS5089303.1 5'-methylthioadenosine/adenosylhomocysteine nucleosidase [Hydrogenophaga sp. A37]
1173495680	880129792	715414400	1028030080	MGS5089304.1	MGS5089304.1 long-chain-fatty-acid--CoA ligase [Hydrogenophaga sp. A37]
549522048	314807456	351879072	455658208	MGS5089309.1	MGS5089309.1 Re/Si-specific NAD(P)(+) transhydrogenase subunit beta [Hydrogenophaga sp. A37]
387773152	436761152	288793632	387052384	MGS5089310.1	MGS5089310.1 Re/Si-specific NAD(P)(+) transhydrogenase subunit alpha [Hydrogenophaga sp. A37]
1481859584	1471620864	2295580928	1085033472	MGS5089318.1	MGS5089318.1 extracellular solute-binding protein [Hydrogenophaga sp. A37]
0	0	0	79667944	MGS5089324.1	MGS5089324.1 putative toxin-antitoxin system toxin component, PIN family [Hydrogenophaga sp. A37]
0	60571720	0	0	MGS5089326.1	MGS5089326.1 tRNA 2-thiouridine(34) synthase MnmA [Hydrogenophaga sp. A37]
0	0	18760706	0	MGS5089331.1	MGS5089331.1 alpha-2-macroglobulin family protein [Hydrogenophaga sp. A37]
8875996	0	0	2.79445e+06	MGS5089334.1	MGS5089334.1 ATP-binding protein [Hydrogenophaga sp. A37]
90438784	0	19325928	53038084	MGS5089335.1	MGS5089335.1 DUF3422 family protein [Hydrogenophaga sp. A37]
4318682112	5955461120	4623812608	4401458176	MGS5089336.1	MGS5089336.1 single-stranded DNA-binding protein [Hydrogenophaga sp. A37]
12565870	6.54841e+06	7625057	0	MGS5089340.1	MGS5089340.1 MFS transporter [Hydrogenophaga sp. A37]
486558464	198081984	479649344	347862464	MGS5089341.1	MGS5089341.1 excinuclease ABC subunit UvrA [Hydrogenophaga sp. A37]
233928816	101058448	84034032	84780256	MGS5089343.1	MGS5089343.1 MipA/OmpV family protein [Hydrogenophaga sp. A37]
212269824	0	117098112	100354848	MGS5089344.1	MGS5089344.1 glutathione S-transferase family protein [Hydrogenophaga sp. A37]
158382928	103292984	448113440	210928816	MGS5089345.1	MGS5089345.1 glutathione S-transferase family protein [Hydrogenophaga sp. A37]
1823816704	1742281728	1239218688	1800273280	MGS5089346.1	MGS5089346.1 orotidine-5'-phosphate decarboxylase [Hydrogenophaga sp. A37]
3.25837e+06	0	0	4.1607e+06	MGS5089349.1	MGS5089349.1 alpha/beta fold hydrolase [Hydrogenophaga sp. A37]
122494616	58159984	25039914	40315744	MGS5089352.1	MGS5089352.1 tRNA (adenosine(37)-N6)-threonylcarbamoyltransferase complex dimerization subunit type 1 TsaB [Hydrogenophaga sp. A37]
110207480	66529348	0	0	MGS5089353.1	MGS5089353.1 D-alanyl-D-alanine carboxypeptidase/D-alanyl-D-alanine endopeptidase [Hydrogenophaga sp. A37]
157554064	109660888	68063152	167194496	MGS5089355.1	MGS5089355.1 L-threonylcarbamoyladenylate synthase [Hydrogenophaga sp. A37]
553371392	579382720	316367488	600475520	MGS5089356.1	MGS5089356.1 5-(carboxyamino)imidazole ribonucleotide synthase [Hydrogenophaga sp. A37]
172545712	905500416	0	721023616	MGS5089357.1	MGS5089357.1 5-(carboxyamino)imidazole ribonucleotide mutase [Hydrogenophaga sp. A37]
91973984	1378088704	300467680	43472692	MGS5089358.1	MGS5089358.1 thioredoxin [Hydrogenophaga sp. A37]
0	0	0	0	MGS5089364.1	MGS5089364.1 class-II fumarase/aspartase family protein [Hydrogenophaga sp. A37]
251487808	143278800	84760656	174220400	MGS5089365.1	MGS5089365.1 GntR family transcriptional regulator [Hydrogenophaga sp. A37]
914324736	541914816	855511616	761905152	MGS5089366.1	MGS5089366.1 L-glyceraldehyde 3-phosphate reductase [Hydrogenophaga sp. A37]
3730259200	3779110144	3215316224	4502111232	MGS5089370.1	MGS5089370.1 CoA-acylating methylmalonate-semialdehyde dehydrogenase [Hydrogenophaga sp. A37]
0	0	177507456	177507568	MGS5089372.1	MGS5089372.1 L-piperidine-6-carboxylate dehydrogenase [Hydrogenophaga sp. A37]
206649152	117809968	76456288	93163880	MGS5089378.1	MGS5089378.1 myo-inosose-2 dehydratase [Hydrogenophaga sp. A37]
37464424	0	0	0	MGS5089379.1	MGS5089379.1 substrate-binding domain-containing protein [Hydrogenophaga sp. A37]
1114196352	1278246528	739298048	1688249728	MGS5089382.1	MGS5089382.1 sugar ABC transporter substrate-binding protein [Hydrogenophaga sp. A37]
502755264	1044188032	76559536	443205952	MGS5089390.1	MGS5089390.1 TIM barrel protein [Hydrogenophaga sp. A37]
435195200	199540912	467238688	0	MGS5089391.1	MGS5089391.1 Gfo/Idh/MocA family oxidoreductase [Hydrogenophaga sp. A37]
146441040	0	150250880	72893704	MGS5089392.1	MGS5089392.1 sugar phosphate isomerase/epimerase family protein [Hydrogenophaga sp. A37]
386980640	384802656	696731712	432198592	MGS5089395.1	MGS5089395.1 inositol 2-dehydrogenase [Hydrogenophaga sp. A37]
58625556	39569260	55150460	64022800	MGS5089396.1	MGS5089396.1 Gfo/Idh/MocA family protein [Hydrogenophaga sp. A37]
0	109720456	0	0	MGS5089400.1	MGS5089400.1 GFA family protein [Hydrogenophaga sp. A37]
109835136	54486248	31024272	126167192	MGS5089402.1	MGS5089402.1 SDR family oxidoreductase [Hydrogenophaga sp. A37]
206527616	348411872	138231216	89676784	MGS5089403.1	MGS5089403.1 TetR/AcrR family transcriptional regulator [Hydrogenophaga sp. A37]
0	0	0	0	MGS5089405.1	MGS5089405.1 aldose 1-epimerase [Hydrogenophaga sp. A37]
36708288	0	0	0	MGS5089407.1	MGS5089407.1 SDR family NAD(P)-dependent oxidoreductase [Hydrogenophaga sp. A37]
609046976	357040960	220133328	128790816	MGS5089408.1	MGS5089408.1 hypothetical protein ACVC7V_23245 [Hydrogenophaga sp. A37]
21980458	21647836	0	0	MGS5089409.1	MGS5089409.1 LysR substrate-binding domain-containing protein [Hydrogenophaga sp. A37]
852299520	396298304	898810880	821917632	MGS5089411.1	MGS5089411.1 ABC transporter substrate-binding protein [Hydrogenophaga sp. A37]
507048032	387420128	850930176	427982560	MGS5089412.1	MGS5089412.1 multiple monosaccharide ABC transporter substrate-binding protein [Hydrogenophaga sp. A37]
144656944	115365152	184554448	155288000	MGS5089418.1	MGS5089418.1 IlvD/Edd family dehydratase [Hydrogenophaga sp. A37]
58925852	0	34830672	38026692	MGS5089419.1	MGS5089419.1 dihydrodipicolinate synthase family protein [Hydrogenophaga sp. A37]
38058452	29835496	0	0	MGS5089420.1	MGS5089420.1 2-dehydro-3-deoxygalactonokinase [Hydrogenophaga sp. A37]
5521931264	4753444352	4467809280	4069356800	MGS5089423.1	MGS5089423.1 phosphoribosylaminoimidazolesuccinocarboxamide synthase [Hydrogenophaga sp. A37]
6684308	0	0	0	MGS5089424.1	MGS5089424.1 type II toxin-antitoxin system Phd/YefM family antitoxin [Hydrogenophaga sp. A37]
42462660	26408614	0	0	MGS5089425.1	MGS5089425.1 DUF6036 family nucleotidyltransferase [Hydrogenophaga sp. A37]
3801767680	7726902272	4116870400	4566304768	MGS5089426.1	MGS5089426.1 class II fructose-bisphosphate aldolase [Hydrogenophaga sp. A37]
7926929920	7297321984	6681512448	8988259328	MGS5089428.1	MGS5089428.1 pyruvate kinase [Hydrogenophaga sp. A37]
34538192	0	27252904	69675216	MGS5089429.1	MGS5089429.1 allophanate hydrolase [Hydrogenophaga sp. A37]
25704016	0	0	0	MGS5089430.1	MGS5089430.1 ABC transporter substrate-binding protein [Hydrogenophaga sp. A37]
393422688	0	476884384	81312736	MGS5089436.1	MGS5089436.1 BMP family ABC transporter substrate-binding protein [Hydrogenophaga sp. A37]
58159740	0	149076560	135857600	MGS5089446.1	MGS5089446.1 class I SAM-dependent methyltransferase [Hydrogenophaga sp. A37]
0	0	8979510	4.52361e+06	MGS5089448.1	MGS5089448.1 CmcI family methyltransferase [Hydrogenophaga sp. A37]
108269632	98271848	123629248	95426032	MGS5089452.1	MGS5089452.1 fumarylacetoacetate hydrolase family protein [Hydrogenophaga sp. A37]
15861668864	14458686464	17754699776	16801114112	MGS5089457.1	MGS5089457.1 adenosylcobalamin-dependent ribonucleoside-diphosphate reductase [Hydrogenophaga sp. A37]
898603328	926099072	897159616	792042944	MGS5089462.1	MGS5089462.1 LLM class flavin-dependent oxidoreductase [Hydrogenophaga sp. A37]
0	0	5.33637e+06	0	MGS5089464.1	MGS5089464.1 alkene reductase [Hydrogenophaga sp. A37]
1222590336	842126720	468190784	1225182592	MGS5089467.1	MGS5089467.1 LysR family transcriptional regulator [Hydrogenophaga sp. A37]
6905179648	8803154944	8316260864	8128083968	MGS5089470.1	MGS5089470.1 phosphoglycerate kinase [Hydrogenophaga sp. A37]
78669856	0	0	0	MGS5089476.1	MGS5089476.1 aldo/keto reductase [Hydrogenophaga sp. A37]
11693705	0	0	0	MGS5089491.1	MGS5089491.1 sensor histidine kinase [Hydrogenophaga sp. A37]
122091392	85556736	88031376	174978960	MGS5089497.1	MGS5089497.1 glycosyltransferase family 2 protein [Hydrogenophaga sp. A37]
960163008	1054175040	986135552	901892928	MGS5089500.1	MGS5089500.1 methionyl-tRNA formyltransferase [Hydrogenophaga sp. A37]
1483642880	1355868544	1177091456	1155699200	MGS5089501.1	MGS5089501.1 peptide deformylase [Hydrogenophaga sp. A37]
6747546624	6804632576	5851586560	6295837184	MGS5089502.1	MGS5089502.1 LysM peptidoglycan-binding domain-containing protein [Hydrogenophaga sp. A37]
70667304	48603156	0	45049528	MGS5089503.1	MGS5089503.1 DNA-processing protein DprA [Hydrogenophaga sp. A37]
1266987904	1113080064	1198732544	1277204992	MGS5089504.1	MGS5089504.1 DUF1631 family protein [Hydrogenophaga sp. A37]
896795520	488711744	790334656	945472256	MGS5089505.1	MGS5089505.1 protein translocase subunit SecF [Hydrogenophaga sp. A37]
2493579520	2682522624	2364849920	2936748800	MGS5089506.1	MGS5089506.1 protein translocase subunit SecD [Hydrogenophaga sp. A37]
3211808768	3228599296	1643347712	2688215040	MGS5089507.1	MGS5089507.1 preprotein translocase subunit YajC [Hydrogenophaga sp. A37]
15878886400	12247264256	21079867392	16065732608	MGS5089508.1	MGS5089508.1 indolepyruvate ferredoxin oxidoreductase family protein [Hydrogenophaga sp. A37]
33439808	49693564	0	22332746	MGS5089509.1	MGS5089509.1 Lrp/AsnC family transcriptional regulator [Hydrogenophaga sp. A37]
208135600	171428864	204875968	106238616	MGS5089510.1	MGS5089510.1 hypothetical protein ACVC7V_23760 [Hydrogenophaga sp. A37]
30010134	0	72224160	0	MGS5089513.1	MGS5089513.1 COG1470 family protein [Hydrogenophaga sp. A37]
131068496	39688892	72539024	188683664	MGS5089516.1	MGS5089516.1 polysaccharide biosynthesis/export family protein [Hydrogenophaga sp. A37]
16534962	15460599	0	0	MGS5089520.1	MGS5089520.1 glycosyltransferase [Hydrogenophaga sp. A37]
46302844	0	33883140	0	MGS5089523.1	MGS5089523.1 glycosyltransferase family 2 protein [Hydrogenophaga sp. A37]
56968964	97308672	70549184	26075186	MGS5089527.1	MGS5089527.1 GumC family protein [Hydrogenophaga sp. A37]
253653632	0	0	0	MGS5089530.1	MGS5089530.1 UDP-glucose 4-epimerase GalE [Hydrogenophaga sp. A37]
306752736	134908224	108683920	175376960	MGS5089535.1	MGS5089535.1 murein transglycosylase A [Hydrogenophaga sp. A37]
94315024	147694480	66814848	66091536	MGS5089537.1	MGS5089537.1 response regulator transcription factor [Hydrogenophaga sp. A37]
66779220	42578180	133176384	111421624	MGS5089539.1	MGS5089539.1 carbon-nitrogen hydrolase family protein [Hydrogenophaga sp. A37]
12048172	0	0	10931107	MGS5089540.1	MGS5089540.1 YhdP family protein [Hydrogenophaga sp. A37]
577666240	252348608	358340576	499966048	MGS5089541.1	MGS5089541.1 bifunctional [glutamate--ammonia ligase]-adenylyl-L-tyrosine phosphorylase/[glutamate--ammonia-ligase] adenylyltransferase [Hydrogenophaga sp. A37]
3106242304	2481318656	4461090304	3290710016	MGS5089551.1	MGS5089551.1 glutathione S-transferase C-terminal domain-containing protein [Hydrogenophaga sp. A37]
5609843712	5791407104	3128185600	5431827456	MGS5089552.1	MGS5089552.1 adenylosuccinate lyase [Hydrogenophaga sp. A37]
712586176	794184128	869714112	752898432	MGS5089557.1	MGS5089557.1 M48 family metalloprotease [Hydrogenophaga sp. A37]
268624608	189256416	236279776	150171488	MGS5089558.1	MGS5089558.1 cyclic pyranopterin monophosphate synthase MoaC [Hydrogenophaga sp. A37]
0	0	0	9400408	MGS5089559.1	MGS5089559.1 TfpX/TfpZ family type IV pilin accessory protein [Hydrogenophaga sp. A37]
18670284800	18140645376	5683620864	22829119488	MGS5089561.1	MGS5089561.1 pilin [Hydrogenophaga sp. A37]
853461440	1367869312	1122727680	1022203136	MGS5089565.1	MGS5089565.1 FHA domain-containing protein [Hydrogenophaga sp. A37]
95690584	302587520	300223616	35340796	MGS5089566.1	MGS5089566.1 Stp1/IreP family PP2C-type Ser/Thr phosphatase [Hydrogenophaga sp. A37]
18422011904	21703340032	26793549824	24249980928	MGS5089568.1	MGS5089568.1 succinate--CoA ligase subunit alpha [Hydrogenophaga sp. A37]
51840978944	50503467008	59048636416	52480618496	MGS5089569.1	MGS5089569.1 ADP-forming succinate--CoA ligase subunit beta [Hydrogenophaga sp. A37]
1861330560	2479076864	1746623104	1908660224	MGS5089570.1	MGS5089570.1 N-acetyl-gamma-glutamyl-phosphate reductase [Hydrogenophaga sp. A37]
26998400	0	0	39726660	MGS5089571.1	MGS5089571.1 recombination regulator RecX [Hydrogenophaga sp. A37]
3804267264	4228355584	4296589824	3264467712	MGS5089572.1	MGS5089572.1 recombinase RecA [Hydrogenophaga sp. A37]
21049732	0	24804402	0	MGS5089574.1	MGS5089574.1 response regulator [Hydrogenophaga sp. A37]
46552040	91791288	70668400	0	MGS5089576.1	MGS5089576.1 glutathione S-transferase family protein [Hydrogenophaga sp. A37]
5542794240	4358040576	5352271360	5093277184	MGS5089577.1	MGS5089577.1 DNA topoisomerase III [Hydrogenophaga sp. A37]
109141872	160023328	176330096	130005912	MGS5089578.1	MGS5089578.1 SET domain-containing protein [Hydrogenophaga sp. A37]
[truncated: 181 more rows]
